# Supplementary material for: [5-(4-Bromo­phenoxy­meth­yl)-1,3,4-thia­diazole-2-thiol­ato]triphenyl­tin(IV)
Source: Acta Crystallogr Sect E Struct Rep Online. 2009 Apr 18;65(Pt 5):m528. doi: 10.1107/S1600536809012793 (PMC2977584; doi:10.1107/S1600536809012793)
Supplement: Supplementary file 1 [file e-65-0m528-sup1.cif]

##############################################################################
###                                                                        ###
###        Electronic paper (Acta Crystallographica Section E)             ###
###                                                                        ###
##############################################################################
#                                                                            #
# This CIF contains the data in a paper accepted for publication in Acta     #
# Crystallographica Section E. It conforms to the requirements of Notes      #
# for Authors for Section E, and has been peer reviewed under the auspices   #
# of the IUCr Commission on Journals.                                        #
#                                                                            #
# Full details of the Crystallographic Information File format               #
# are given in the paper "The Crystallographic Information File (CIF):       #
# a New Standard Archive File for Crystallography" by S. R. Hall, F. H.      #
# Allen and I. D. Brown [Acta Cryst. (1991), A47, 655-685].                  #
#                                                                            #
# The current version of the core CIF dictionary is obtainable from          #
# ftp://ftp.iucr.org/pub/cif_core.dic. The current version number is 2.4.    #
#                                                                            #
# Software is freely available for graphical display of the structure(s) in  #
# this CIF.  For information consult the CIF home page http://www.iucr.org/  #
# cif/home.html                                                              #
#                                                                            #
# This file may be used for bona fide research purposes within the           #
# scientific community so long as proper attribution is given to the journal # 
# article from which it was obtained.                                        #
#                                                                            #
##############################################################################
                                             
data_I
_audit_creation_method     SHELXL-97
_chemical_name_systematic
;
[5-(4-Bromophenoxymethyl)-1,3,4-thiadiazole-2-thiolato]triphenyltin(IV)
;
_chemical_name_common     ?
_chemical_formula_moiety     'C27 H21 Br N2 O S2 Sn'
_chemical_formula_sum     'C27 H21 Br N2 O S2 Sn'
_chemical_formula_iupac     '[Sn (C6 H5)3 (C9 H6 Br N2 O S2)]'
_chemical_formula_weight     652.18
_chemical_melting_point     ?
_symmetry_cell_setting     Monoclinic
_symmetry_space_group_name_H-M     'P 21/n'
_symmetry_space_group_name_Hall     '-P 2yn'
loop_
    _symmetry_equiv_pos_as_xyz
    'x, y, z'
    '-x+1/2, y+1/2, -z+1/2'
    '-x, -y, -z'
    'x-1/2, -y-1/2, z-1/2'
_cell_length_a     15.524(3)
_cell_length_b     9.766(2)
_cell_length_c     18.019(4)
_cell_angle_alpha     90.00
_cell_angle_beta     107.10(3)
_cell_angle_gamma     90.00
_cell_volume     2611.2(9)
_cell_formula_units_Z     4
_cell_measurement_reflns_used     6604
_cell_measurement_theta_min     2.497
_cell_measurement_theta_max     27.113
_cell_measurement_temperature     293(2)
_exptl_crystal_description     Platelet
_exptl_crystal_colour     colorless
_exptl_crystal_size_max     0.22
_exptl_crystal_size_mid     0.20
_exptl_crystal_size_min     0.16
_exptl_crystal_density_diffrn     1.659
_exptl_crystal_density_meas     ?
_exptl_crystal_density_method     'not measured'
_exptl_crystal_F_000     1288
_exptl_absorpt_coefficient_mu     2.691
_exptl_absorpt_correction_type     multi-scan
_exptl_absorpt_process_details     '(CrystalClear; Rigaku, 2005)'
_exptl_absorpt_correction_T_min     0.5890
_exptl_absorpt_correction_T_max     0.6727
_exptl_special_details
;
;
_diffrn_ambient_temperature     293(2)
_diffrn_radiation_type     MoK\a
_diffrn_radiation_wavelength     0.71073
_diffrn_radiation_source     'rotating anode'
_diffrn_radiation_monochromator     confocal
_diffrn_measurement_device_type     'Rigaku Saturn CCD area-detector'
_diffrn_measurement_method     '\w and \f'
_diffrn_detector_area_resol_mean     7.31
_diffrn_reflns_number     17098
_diffrn_reflns_av_R_equivalents     0.0343
_diffrn_reflns_av_sigmaI/netI     0.0334
_diffrn_reflns_theta_min     2.50
_diffrn_reflns_theta_max     25.02
_diffrn_reflns_theta_full     25.02
_diffrn_measured_fraction_theta_max     0.998
_diffrn_measured_fraction_theta_full     0.998
_diffrn_reflns_limit_h_min     -18
_diffrn_reflns_limit_h_max     18
_diffrn_reflns_limit_k_min     -11
_diffrn_reflns_limit_k_max     11
_diffrn_reflns_limit_l_min     -21
_diffrn_reflns_limit_l_max     20
_diffrn_standards_number     0
_diffrn_standards_interval_count     0
_diffrn_standards_interval_time     0
_diffrn_standards_decay_%     0
_refine_special_details
;
Refinement of <i>F</i>^2^ against ALL reflections. The weighted <i>R</i>-factor
<i>wR</i> and goodness of fit <i>S</i> are based on <i>F</i>^2^, conventional
<i>R</i>-factors <i>R</i> are based on <i>F</i>, with <i>F</i> set to zero for
negative <i>F</i>^2^. The threshold expression of <i>F</i>^2^ >
\s(<i>F</i>^2^) is used only for calculating <i>R</i>-factors(gt) <i>etc</i>.
and is not relevant to the choice of reflections for refinement.
<i>R</i>-factors based on <i>F</i>^2^ are statistically about twice as large
as those based on <i>F</i>, and <i>R</i>- factors based on ALL data will be
even larger.
;
_reflns_number_total     4610
_reflns_number_gt     3736
_reflns_threshold_expression     I>2\s(I)
_refine_ls_structure_factor_coef     Fsqd
_refine_ls_matrix_type     full
_refine_ls_R_factor_all     0.0463
_refine_ls_R_factor_gt     0.0341
_refine_ls_wR_factor_gt     0.0713
_refine_ls_wR_factor_ref     0.0774
_refine_ls_goodness_of_fit_ref     1.042
_refine_ls_restrained_S_all     1.042
_refine_ls_number_reflns     4610
_refine_ls_number_parameters     308
_refine_ls_number_restraints     0
_refine_ls_hydrogen_treatment     constr
_refine_ls_weighting_scheme     calc
_refine_ls_weighting_details
                 'calc w=1/[\s^2^(Fo^2^)+(0.0416P)^2^] where P=(Fo^2^+2Fc^2^)/3'
_atom_sites_solution_hydrogens     geom
_atom_sites_solution_primary     direct
_atom_sites_solution_secondary     difmap
_refine_ls_shift/su_max     0.003
_refine_ls_shift/su_mean     0.000
_refine_diff_density_max     0.539
_refine_diff_density_min     -0.379
_refine_ls_extinction_method     'SHELXTL (Sheldrick, 2008)'
_refine_ls_extinction_coef     0.0068(4)
_refine_ls_extinction_expression
                                  'Fc^*^=kFc[1+0.001xFc^2^\l^3^/sin(2\q)]^-1/4^'
loop_
    _atom_type_symbol
    _atom_type_description
    _atom_type_scat_dispersion_real
    _atom_type_scat_dispersion_imag
    _atom_type_scat_source
    'C' 'C' 0.0033 0.0016
                         'International Tables Vol C Tables 4.2.6.8 and 6.1.1.4'
    'H' 'H' 0.0000 0.0000
                         'International Tables Vol C Tables 4.2.6.8 and 6.1.1.4'
    'N' 'N' 0.0061 0.0033
                         'International Tables Vol C Tables 4.2.6.8 and 6.1.1.4'
    'O' 'O' 0.0106 0.0060
                         'International Tables Vol C Tables 4.2.6.8 and 6.1.1.4'
    'S' 'S' 0.1246 0.1234
                         'International Tables Vol C Tables 4.2.6.8 and 6.1.1.4'
    'Br' 'Br' -0.2901 2.4595
                         'International Tables Vol C Tables 4.2.6.8 and 6.1.1.4'
    'Sn' 'Sn' -0.6537 1.4246
                         'International Tables Vol C Tables 4.2.6.8 and 6.1.1.4'
_computing_data_collection     'CrystalClear (Rigaku, 2005)'
_computing_cell_refinement     'CrystalClear (Rigaku, 2005)'
_computing_data_reduction     'CrystalClear (Rigaku, 2005)'
_computing_structure_solution     'SHELXTL (Sheldrick, 2008)'
_computing_structure_refinement     'SHELXTL (Sheldrick, 2008)'
_computing_molecular_graphics     'SHELXTL (Sheldrick, 2008)'
_computing_publication_material     'SHELXTL (Sheldrick, 2008)'
loop_
    _atom_site_type_symbol
    _atom_site_label
    _atom_site_fract_x
    _atom_site_fract_y
    _atom_site_fract_z
    _atom_site_U_iso_or_equiv
    _atom_site_adp_type
    _atom_site_calc_flag
    _atom_site_refinement_flags
    _atom_site_occupancy
    _atom_site_disorder_assembly
    _atom_site_disorder_group
    Sn Sn1 0.812768(15) 0.08685(2) 1.009453(13) 0.04854(12) Uani d . 1 . .
    Br Br1 -0.04987(3) 0.06136(5) 0.59342(3) 0.08367(17) Uani d . 1 . .
    S S1 0.68434(6) 0.19432(11) 1.04208(6) 0.0688(3) Uani d . 1 . .
    S S2 0.49137(6) 0.15741(10) 0.93629(6) 0.0633(3) Uani d . 1 . .
    O O1 0.32794(15) 0.1042(2) 0.80766(14) 0.0618(6) Uani d . 1 . .
    N N1 0.62663(18) 0.0247(3) 0.92206(17) 0.0562(7) Uani d . 1 . .
    N N2 0.55438(19) -0.0210(3) 0.86289(18) 0.0596(8) Uani d . 1 . .
    C C1 0.9210(2) 0.1827(3) 1.09675(19) 0.0473(8) Uani d . 1 . .
    C C2 0.9848(2) 0.2580(3) 1.0757(2) 0.0584(9) Uani d . 1 . .
    H H2 0.9786 0.2713 1.0232 0.070 Uiso calc R 1 . .
    C C3 1.0581(2) 0.3144(4) 1.1306(2) 0.0705(11) Uani d . 1 . .
    H H3 1.1003 0.3656 1.1150 0.085 Uiso calc R 1 . .
    C C4 1.0682(3) 0.2949(4) 1.2074(2) 0.0729(11) Uani d . 1 . .
    H H4 1.1177 0.3320 1.2444 0.088 Uiso calc R 1 . .
    C C5 1.0055(3) 0.2207(4) 1.2304(2) 0.0775(12) Uani d . 1 . .
    H H5 1.0124 0.2072 1.2829 0.093 Uiso calc R 1 . .
    C C6 0.9316(3) 0.1658(4) 1.1749(2) 0.0674(10) Uani d . 1 . .
    H H6 0.8887 0.1170 1.1906 0.081 Uiso calc R 1 . .
    C C7 0.8293(2) -0.1298(3) 1.02802(18) 0.0469(8) Uani d . 1 . .
    C C8 0.7640(3) -0.2272(3) 0.9964(2) 0.0621(9) Uani d . 1 . .
    H H8 0.7080 -0.2005 0.9642 0.075 Uiso calc R 1 . .
    C C9 0.7824(3) -0.3646(4) 1.0128(2) 0.0737(11) Uani d . 1 . .
    H H9 0.7381 -0.4293 0.9914 0.088 Uiso calc R 1 . .
    C C10 0.8638(3) -0.4068(4) 1.0595(2) 0.0667(10) Uani d . 1 . .
    H H10 0.8746 -0.4993 1.0705 0.080 Uiso calc R 1 . .
    C C11 0.9300(2) -0.3114(4) 1.0904(2) 0.0592(9) Uani d . 1 . .
    H H11 0.9863 -0.3394 1.1214 0.071 Uiso calc R 1 . .
    C C12 0.9121(2) -0.1734(4) 1.0750(2) 0.0548(9) Uani d . 1 . .
    H H12 0.9565 -0.1091 1.0968 0.066 Uiso calc R 1 . .
    C C13 0.8166(2) 0.1580(3) 0.89873(19) 0.0475(8) Uani d . 1 . .
    C C14 0.7985(3) 0.2930(4) 0.8760(2) 0.0686(10) Uani d . 1 . .
    H H14 0.7800 0.3537 0.9080 0.082 Uiso calc R 1 . .
    C C15 0.8078(3) 0.3388(4) 0.8055(3) 0.0816(13) Uani d . 1 . .
    H H15 0.7954 0.4296 0.7908 0.098 Uiso calc R 1 . .
    C C16 0.8350(3) 0.2514(5) 0.7582(2) 0.0813(13) Uani d . 1 . .
    H H16 0.8418 0.2824 0.7114 0.098 Uiso calc R 1 . .
    C C17 0.8521(3) 0.1185(5) 0.7795(2) 0.0761(11) Uani d . 1 . .
    H H17 0.8701 0.0584 0.7469 0.091 Uiso calc R 1 . .
    C C18 0.8431(2) 0.0720(3) 0.8490(2) 0.0590(9) Uani d . 1 . .
    H H18 0.8551 -0.0194 0.8625 0.071 Uiso calc R 1 . .
    C C19 0.6045(2) 0.1174(3) 0.9649(2) 0.0571(9) Uani d . 1 . .
    C C20 0.4795(2) 0.0390(3) 0.8630(2) 0.0541(9) Uani d . 1 . .
    C C21 0.3936(2) 0.0089(4) 0.8024(2) 0.0681(11) Uani d . 1 . .
    H H21A 0.4025 0.0140 0.7514 0.082 Uiso calc R 1 . .
    H H21B 0.3736 -0.0830 0.8095 0.082 Uiso calc R 1 . .
    C C22 0.2436(2) 0.0887(3) 0.7565(2) 0.0503(8) Uani d . 1 . .
    C C23 0.1754(2) 0.1615(3) 0.7739(2) 0.0541(9) Uani d . 1 . .
    H H23 0.1882 0.2155 0.8183 0.065 Uiso calc R 1 . .
    C C24 0.0885(2) 0.1538(3) 0.7253(2) 0.0561(9) Uani d . 1 . .
    H H24 0.0428 0.2034 0.7366 0.067 Uiso calc R 1 . .
    C C25 0.0695(2) 0.0727(3) 0.6602(2) 0.0526(9) Uani d . 1 . .
    C C26 0.1366(2) -0.0011(4) 0.6430(2) 0.0639(10) Uani d . 1 . .
    H H26 0.1232 -0.0560 0.5989 0.077 Uiso calc R 1 . .
    C C27 0.2241(2) 0.0064(4) 0.6917(2) 0.0615(10) Uani d . 1 . .
    H H27 0.2696 -0.0440 0.6805 0.074 Uiso calc R 1 . .
loop_
    _atom_site_aniso_label
    _atom_site_aniso_U_11
    _atom_site_aniso_U_22
    _atom_site_aniso_U_33
    _atom_site_aniso_U_12
    _atom_site_aniso_U_13
    _atom_site_aniso_U_23
    Sn1 0.04381(17) 0.04862(16) 0.04831(17) -0.00257(11) 0.00596(11)
                                                                    -0.00390(10)
    Br1 0.0507(3) 0.1201(4) 0.0662(3) 0.0068(2) -0.0046(2) 0.0018(2)
    S1 0.0507(6) 0.0825(6) 0.0681(6) 0.0058(5) 0.0096(5) -0.0185(5)
    S2 0.0428(5) 0.0659(6) 0.0766(7) 0.0112(5) 0.0106(5) -0.0134(5)
    O1 0.0415(14) 0.0626(14) 0.0735(17) 0.0067(12) 0.0047(12) -0.0141(13)
    N1 0.0398(16) 0.0599(17) 0.0642(19) 0.0036(15) 0.0082(15) -0.0037(15)
    N2 0.0459(18) 0.0541(17) 0.075(2) 0.0067(15) 0.0116(16) -0.0043(16)
    C1 0.0456(19) 0.0422(17) 0.051(2) -0.0010(16) 0.0094(16) -0.0037(15)
    C2 0.054(2) 0.067(2) 0.052(2) -0.0032(19) 0.0142(18) -0.0060(18)
    C3 0.052(2) 0.075(3) 0.083(3) -0.016(2) 0.018(2) -0.016(2)
    C4 0.064(3) 0.069(2) 0.073(3) -0.013(2) -0.001(2) -0.018(2)
    C5 0.104(3) 0.072(3) 0.044(2) -0.014(3) 0.002(2) -0.006(2)
    C6 0.080(3) 0.070(2) 0.051(2) -0.024(2) 0.016(2) -0.0039(19)
    C7 0.044(2) 0.0523(18) 0.0446(19) 0.0023(16) 0.0125(16) -0.0013(15)
    C8 0.049(2) 0.052(2) 0.073(2) -0.0048(19) -0.0012(18) -0.0059(19)
    C9 0.055(2) 0.050(2) 0.101(3) -0.002(2) -0.001(2) -0.005(2)
    C10 0.068(3) 0.050(2) 0.079(3) 0.008(2) 0.016(2) 0.004(2)
    C11 0.043(2) 0.069(2) 0.063(2) 0.017(2) 0.0123(18) 0.0032(19)
    C12 0.0399(19) 0.061(2) 0.060(2) 0.0001(18) 0.0101(17) -0.0073(18)
    C13 0.0360(18) 0.0492(18) 0.051(2) -0.0021(15) 0.0031(15) -0.0020(16)
    C14 0.070(3) 0.055(2) 0.070(3) 0.005(2) 0.004(2) -0.001(2)
    C15 0.077(3) 0.068(3) 0.081(3) -0.011(2) -0.007(2) 0.024(2)
    C16 0.069(3) 0.112(4) 0.055(2) -0.024(3) 0.007(2) 0.012(3)
    C17 0.071(3) 0.098(3) 0.063(3) -0.010(3) 0.025(2) -0.009(2)
    C18 0.058(2) 0.057(2) 0.060(2) -0.0044(18) 0.0140(19) 0.0003(18)
    C19 0.048(2) 0.058(2) 0.060(2) 0.0054(18) 0.0094(18) -0.0035(18)
    C20 0.044(2) 0.0504(18) 0.064(2) 0.0034(17) 0.0102(18) -0.0033(17)
    C21 0.050(2) 0.063(2) 0.085(3) 0.0012(19) 0.011(2) -0.017(2)
    C22 0.0373(18) 0.0498(19) 0.059(2) -0.0015(16) 0.0064(16) -0.0007(17)
    C23 0.048(2) 0.0521(19) 0.061(2) -0.0003(17) 0.0152(18) -0.0091(17)
    C24 0.046(2) 0.059(2) 0.062(2) 0.0056(18) 0.0134(18) 0.0024(18)
    C25 0.043(2) 0.057(2) 0.053(2) 0.0025(17) 0.0071(17) 0.0107(17)
    C26 0.059(2) 0.069(2) 0.055(2) -0.002(2) 0.0044(19) -0.0086(19)
    C27 0.046(2) 0.069(2) 0.065(2) 0.0097(19) 0.0092(19) -0.014(2)
_geom_special_details
;
All e.s.d.'s (except the e.s.d. in the dihedral angle between two l.s. planes)
are estimated using the full covariance matrix. The cell e.s.d.'s are taken
into account individually in the estimation of e.s.d.'s in distances, angles
and torsion angles; correlations between e.s.d.'s in cell parameters are only
used when they are defined by crystal symmetry. An approximate (isotropic)
treatment of cell e.s.d.'s is used for estimating e.s.d.'s involving l.s.
planes.
;
loop_
    _geom_bond_atom_site_label_1
    _geom_bond_atom_site_label_2
    _geom_bond_site_symmetry_2
    _geom_bond_distance
    _geom_bond_publ_flag
    Sn1 C13 . 2.130(3) y
    Sn1 C7 . 2.146(3) y
    Sn1 C1 . 2.149(3) y
    Sn1 S1 . 2.4721(10) y
    Sn1 N1 . 2.919(3) y
    Br1 C25 . 1.892(4) ?
    S1 C19 . 1.738(4) ?
    S2 C19 . 1.724(4) ?
    S2 C20 . 1.725(4) ?
    O1 C22 . 1.370(4) ?
    O1 C21 . 1.404(4) ?
    N1 C19 . 1.299(4) ?
    N1 N2 . 1.375(4) ?
    N2 C20 . 1.301(4) ?
    C1 C2 . 1.375(4) ?
    C1 C6 . 1.378(4) ?
    C2 C3 . 1.384(5) ?
    C2 H2 . 0.9300 ?
    C3 C4 . 1.360(5) ?
    C3 H3 . 0.9300 ?
    C4 C5 . 1.373(5) ?
    C4 H4 . 0.9300 ?
    C5 C6 . 1.389(5) ?
    C5 H5 . 0.9300 ?
    C6 H6 . 0.9300 ?
    C7 C12 . 1.382(4) ?
    C7 C8 . 1.385(5) ?
    C8 C9 . 1.385(5) ?
    C8 H8 . 0.9300 ?
    C9 C10 . 1.360(5) ?
    C9 H9 . 0.9300 ?
    C10 C11 . 1.377(5) ?
    C10 H10 . 0.9300 ?
    C11 C12 . 1.388(5) ?
    C11 H11 . 0.9300 ?
    C12 H12 . 0.9300 ?
    C13 C18 . 1.376(4) ?
    C13 C14 . 1.384(4) ?
    C14 C15 . 1.393(5) ?
    C14 H14 . 0.9300 ?
    C15 C16 . 1.358(6) ?
    C15 H15 . 0.9300 ?
    C16 C17 . 1.357(6) ?
    C16 H16 . 0.9300 ?
    C17 C18 . 1.376(5) ?
    C17 H17 . 0.9300 ?
    C18 H18 . 0.9300 ?
    C20 C21 . 1.485(5) ?
    C21 H21A . 0.9700 ?
    C21 H21B . 0.9700 ?
    C22 C27 . 1.376(5) ?
    C22 C23 . 1.386(4) ?
    C23 C24 . 1.376(4) ?
    C23 H23 . 0.9300 ?
    C24 C25 . 1.375(5) ?
    C24 H24 . 0.9300 ?
    C25 C26 . 1.374(5) ?
    C26 C27 . 1.386(5) ?
    C26 H26 . 0.9300 ?
    C27 H27 . 0.9300 ?
loop_
    _geom_angle_atom_site_label_1
    _geom_angle_atom_site_label_2
    _geom_angle_atom_site_label_3
    _geom_angle_site_symmetry_1
    _geom_angle_site_symmetry_3
    _geom_angle
    _geom_angle_publ_flag
    C13 Sn1 C7 . . 115.65(11) ?
    C13 Sn1 C1 . . 108.20(12) ?
    C7 Sn1 C1 . . 106.47(12) ?
    C13 Sn1 S1 . . 109.32(9) ?
    C7 Sn1 S1 . . 116.71(8) ?
    C1 Sn1 S1 . . 98.76(9) ?
    C19 S1 Sn1 . . 93.52(12) ?
    C19 S2 C20 . . 86.94(17) ?
    C22 O1 C21 . . 116.7(3) ?
    C19 N1 N2 . . 112.9(3) ?
    C20 N2 N1 . . 112.2(3) ?
    C2 C1 C6 . . 117.8(3) ?
    C2 C1 Sn1 . . 120.2(2) ?
    C6 C1 Sn1 . . 121.9(2) ?
    C1 C2 C3 . . 121.6(3) ?
    C1 C2 H2 . . 119.2 ?
    C3 C2 H2 . . 119.2 ?
    C4 C3 C2 . . 119.8(4) ?
    C4 C3 H3 . . 120.1 ?
    C2 C3 H3 . . 120.1 ?
    C3 C4 C5 . . 120.1(4) ?
    C3 C4 H4 . . 120.0 ?
    C5 C4 H4 . . 120.0 ?
    C4 C5 C6 . . 119.7(3) ?
    C4 C5 H5 . . 120.2 ?
    C6 C5 H5 . . 120.2 ?
    C1 C6 C5 . . 121.1(3) ?
    C1 C6 H6 . . 119.5 ?
    C5 C6 H6 . . 119.5 ?
    C12 C7 C8 . . 118.4(3) ?
    C12 C7 Sn1 . . 116.5(2) ?
    C8 C7 Sn1 . . 125.0(3) ?
    C7 C8 C9 . . 119.9(4) ?
    C7 C8 H8 . . 120.1 ?
    C9 C8 H8 . . 120.1 ?
    C10 C9 C8 . . 121.4(4) ?
    C10 C9 H9 . . 119.3 ?
    C8 C9 H9 . . 119.3 ?
    C9 C10 C11 . . 119.5(3) ?
    C9 C10 H10 . . 120.3 ?
    C11 C10 H10 . . 120.3 ?
    C10 C11 C12 . . 119.6(3) ?
    C10 C11 H11 . . 120.2 ?
    C12 C11 H11 . . 120.2 ?
    C7 C12 C11 . . 121.2(3) ?
    C7 C12 H12 . . 119.4 ?
    C11 C12 H12 . . 119.4 ?
    C18 C13 C14 . . 117.5(3) ?
    C18 C13 Sn1 . . 120.5(2) ?
    C14 C13 Sn1 . . 121.9(3) ?
    C13 C14 C15 . . 120.6(4) ?
    C13 C14 H14 . . 119.7 ?
    C15 C14 H14 . . 119.7 ?
    C16 C15 C14 . . 120.3(4) ?
    C16 C15 H15 . . 119.8 ?
    C14 C15 H15 . . 119.8 ?
    C17 C16 C15 . . 119.6(4) ?
    C17 C16 H16 . . 120.2 ?
    C15 C16 H16 . . 120.2 ?
    C16 C17 C18 . . 120.7(4) ?
    C16 C17 H17 . . 119.7 ?
    C18 C17 H17 . . 119.7 ?
    C17 C18 C13 . . 121.3(4) ?
    C17 C18 H18 . . 119.3 ?
    C13 C18 H18 . . 119.3 ?
    N1 C19 S2 . . 113.8(3) ?
    N1 C19 S1 . . 121.7(3) ?
    S2 C19 S1 . . 124.4(2) ?
    N2 C20 C21 . . 121.3(3) ?
    N2 C20 S2 . . 114.1(3) ?
    C21 C20 S2 . . 124.5(3) ?
    O1 C21 C20 . . 109.4(3) ?
    O1 C21 H21A . . 109.8 ?
    C20 C21 H21A . . 109.8 ?
    O1 C21 H21B . . 109.8 ?
    C20 C21 H21B . . 109.8 ?
    H21A C21 H21B . . 108.2 ?
    O1 C22 C27 . . 124.3(3) ?
    O1 C22 C23 . . 115.7(3) ?
    C27 C22 C23 . . 120.0(3) ?
    C24 C23 C22 . . 120.0(3) ?
    C24 C23 H23 . . 120.0 ?
    C22 C23 H23 . . 120.0 ?
    C25 C24 C23 . . 119.9(3) ?
    C25 C24 H24 . . 120.0 ?
    C23 C24 H24 . . 120.0 ?
    C26 C25 C24 . . 120.5(3) ?
    C26 C25 Br1 . . 119.4(3) ?
    C24 C25 Br1 . . 120.1(3) ?
    C25 C26 C27 . . 119.8(3) ?
    C25 C26 H26 . . 120.1 ?
    C27 C26 H26 . . 120.1 ?
    C22 C27 C26 . . 119.8(3) ?
    C22 C27 H27 . . 120.1 ?
    C26 C27 H27 . . 120.1 ?
loop_
    _geom_torsion_atom_site_label_1
    _geom_torsion_atom_site_label_2
    _geom_torsion_atom_site_label_3
    _geom_torsion_atom_site_label_4
    _geom_torsion_site_symmetry_1
    _geom_torsion_site_symmetry_2
    _geom_torsion_site_symmetry_3
    _geom_torsion_site_symmetry_4
    _geom_torsion
    _geom_torsion_publ_flag
    C13 Sn1 S1 C19 . . . . 63.59(15) ?
    C7 Sn1 S1 C19 . . . . -70.03(16) ?
    C1 Sn1 S1 C19 . . . . 176.47(15) ?
    C19 N1 N2 C20 . . . . 0.0(4) ?
    C13 Sn1 C1 C2 . . . . -8.8(3) ?
    C7 Sn1 C1 C2 . . . . 116.1(3) ?
    S1 Sn1 C1 C2 . . . . -122.5(3) ?
    C13 Sn1 C1 C6 . . . . 174.5(3) ?
    C7 Sn1 C1 C6 . . . . -60.6(3) ?
    S1 Sn1 C1 C6 . . . . 60.8(3) ?
    C6 C1 C2 C3 . . . . 0.6(5) ?
    Sn1 C1 C2 C3 . . . . -176.3(3) ?
    C1 C2 C3 C4 . . . . 0.4(6) ?
    C2 C3 C4 C5 . . . . -0.7(6) ?
    C3 C4 C5 C6 . . . . -0.1(6) ?
    C2 C1 C6 C5 . . . . -1.3(6) ?
    Sn1 C1 C6 C5 . . . . 175.4(3) ?
    C4 C5 C6 C1 . . . . 1.1(6) ?
    C13 Sn1 C7 C12 . . . . 104.7(2) ?
    C1 Sn1 C7 C12 . . . . -15.5(3) ?
    S1 Sn1 C7 C12 . . . . -124.6(2) ?
    C13 Sn1 C7 C8 . . . . -75.0(3) ?
    C1 Sn1 C7 C8 . . . . 164.8(3) ?
    S1 Sn1 C7 C8 . . . . 55.7(3) ?
    C12 C7 C8 C9 . . . . 0.6(5) ?
    Sn1 C7 C8 C9 . . . . -179.7(3) ?
    C7 C8 C9 C10 . . . . -0.2(6) ?
    C8 C9 C10 C11 . . . . -0.9(6) ?
    C9 C10 C11 C12 . . . . 1.6(6) ?
    C8 C7 C12 C11 . . . . 0.1(5) ?
    Sn1 C7 C12 C11 . . . . -179.6(2) ?
    C10 C11 C12 C7 . . . . -1.2(5) ?
    C7 Sn1 C13 C18 . . . . -10.3(3) ?
    C1 Sn1 C13 C18 . . . . 109.0(3) ?
    S1 Sn1 C13 C18 . . . . -144.5(3) ?
    C7 Sn1 C13 C14 . . . . 173.8(3) ?
    C1 Sn1 C13 C14 . . . . -66.9(3) ?
    S1 Sn1 C13 C14 . . . . 39.7(3) ?
    C18 C13 C14 C15 . . . . -0.6(5) ?
    Sn1 C13 C14 C15 . . . . 175.4(3) ?
    C13 C14 C15 C16 . . . . -0.1(6) ?
    C14 C15 C16 C17 . . . . 0.7(7) ?
    C15 C16 C17 C18 . . . . -0.7(7) ?
    C16 C17 C18 C13 . . . . 0.0(6) ?
    C14 C13 C18 C17 . . . . 0.6(5) ?
    Sn1 C13 C18 C17 . . . . -175.4(3) ?
    N2 N1 C19 S2 . . . . 0.1(4) ?
    N2 N1 C19 S1 . . . . -178.5(2) ?
    C20 S2 C19 N1 . . . . -0.1(3) ?
    C20 S2 C19 S1 . . . . 178.4(3) ?
    Sn1 S1 C19 N1 . . . . 7.6(3) ?
    Sn1 S1 C19 S2 . . . . -170.8(2) ?
    N1 N2 C20 C21 . . . . 177.7(3) ?
    N1 N2 C20 S2 . . . . -0.1(4) ?
    C19 S2 C20 N2 . . . . 0.1(3) ?
    C19 S2 C20 C21 . . . . -177.6(3) ?
    C22 O1 C21 C20 . . . . -178.6(3) ?
    N2 C20 C21 O1 . . . . -169.3(3) ?
    S2 C20 C21 O1 . . . . 8.3(5) ?
    C21 O1 C22 C27 . . . . -14.0(5) ?
    C21 O1 C22 C23 . . . . 165.3(3) ?
    O1 C22 C23 C24 . . . . 179.2(3) ?
    C27 C22 C23 C24 . . . . -1.5(5) ?
    C22 C23 C24 C25 . . . . 0.8(5) ?
    C23 C24 C25 C26 . . . . 0.1(5) ?
    C23 C24 C25 Br1 . . . . 179.8(2) ?
    C24 C25 C26 C27 . . . . -0.1(5) ?
    Br1 C25 C26 C27 . . . . -179.9(3) ?
    O1 C22 C27 C26 . . . . -179.3(3) ?
    C23 C22 C27 C26 . . . . 1.4(5) ?
    C25 C26 C27 C22 . . . . -0.6(6) ?
loop_
    _geom_hbond_atom_site_label_D
    _geom_hbond_atom_site_label_H
    _geom_hbond_atom_site_label_A
    _geom_hbond_site_symmetry_A
    _geom_hbond_distance_DH
    _geom_hbond_distance_HA
    _geom_hbond_distance_DA
    _geom_hbond_angle_DHA
    C9 H9 Br1 2_546 0.93 2.87 3.627(4) 139.0
    C8 H8 N1 . 0.93 2.54 3.274(5) 136.2
data_global
_journal_date_recd_electronic     2009-04-01
_journal_date_accepted     2009-04-04
_journal_name_full     'Acta Crystallographica, Section E'
_journal_year     2009
_journal_volume     65
_journal_issue      5
_journal_page_first     m528
_journal_page_last     m528
_journal_paper_category     QM
_journal_coeditor_code     HG2497
_publ_contact_author_name     'Lai-jin Tian'
_publ_contact_author_address
;
School of Chemistry and Chemical Engineering,
Qufu Normal University,
Jining 273165,
People's Republic of China
;
_publ_contact_author_email     tianlaijin2009@yahoo.cn
_publ_contact_author_fax     '+86-537-445-4697'
_publ_contact_author_phone     '86-537-445-5474'
_publ_section_title
;
[5-(4-Bromophenoxymethyl)-1,3,4-thiadiazole-2-thiolato]triphenyltin(IV)
;
loop_
    _publ_author_name
    _publ_author_footnote
    _publ_author_address
    'Zhi-feng Wang' .
;
School of Chemistry and Chemical Engineering,
Qufu Normal University,
Jining 273165,
People's Republic of China
;
    'Gui-long Zhao' .
;
Tianjin Key Laboratory of Molecular Design and Drug Discovery,
Tianjin Institute of Pharmaceutical Research,
Tianjin 300193,
People's Republic of China
;
    'Lai-jin Tian' .
;
School of Chemistry and Chemical Engineering,
Qufu Normal University,
Jining 273165,
People's Republic of China
;
