# Supplementary material for: [5-(4-Bromo­phenoxy­meth­yl)-1,3,4-thia­diazole-2-thiol­ato]triphenyl­tin(IV)
Source: Acta Crystallogr Sect E Struct Rep Online. 2009 Apr 18;65(Pt 5):m528. doi: 10.1107/S1600536809012793 (PMC2977584; doi:10.1107/S1600536809012793)
Supplement: Supplementary file 2 [file e-65-0m528-Isup2.hkl]

# 
# h,k,l, Fc-squared, Fo-squared, sigma(Fo-squared) and status flag 
# 
data_I
_shelx_title ' r90321e in P2(1)/n' 
_shelx_refln_list_code          4 
_shelx_F_calc_maximum      240.31 
_exptl_crystal_F_000      1288.00 
_reflns_d_resolution_high  0.8403 
 
loop_ 
 _symmetry_equiv_pos_as_xyz 
 'x, y, z' 
 '-x+1/2, y+1/2, -z+1/2' 
 '-x, -y, -z' 
 'x-1/2, -y-1/2, z-1/2' 
 
_cell_length_a    15.5242 
_cell_length_b     9.7663 
_cell_length_c    18.0188 
_cell_angle_alpha  90.000 
_cell_angle_beta  107.096 
_cell_angle_gamma  90.000 
 
_shelx_F_squared_multiplier     1.000 
 
loop_ 
 _refln_index_h 
 _refln_index_k 
 _refln_index_l 
 _refln_F_squared_calc 
 _refln_F_squared_meas 
 _refln_F_squared_sigma 
 _refln_observed_status 
   2   0   0      252.53      279.40      7.76 o 
   4   0   0      164.92      168.40      8.86 o 
   6   0   0    16703.55    16057.76    280.00 o 
   8   0   0    40911.55    40966.04    603.44 o 
  10   0   0      841.39      795.61     34.03 o 
  12   0   0      137.01      117.63     54.39 o 
  14   0   0     1763.38     1992.27     52.79 o 
  16   0   0     3993.90     4238.79    165.21 o 
   1   1   0    10511.63    10044.17    160.80 o 
   2   1   0     1402.30     1336.09     15.29 o 
   3   1   0    12304.69    11596.41    101.81 o 
   4   1   0     6427.57     6096.15     63.11 o 
   5   1   0     7871.47     7439.23     70.53 o 
   6   1   0     5971.63     5707.01     75.30 o 
   7   1   0    10137.44     9941.39     92.79 o 
   8   1   0     3660.42     4110.68     49.37 o 
   9   1   0    12639.12    12933.12    174.17 o 
  10   1   0       59.57       46.18     18.16 o 
  11   1   0       50.21       58.11     16.08 o 
  12   1   0     1276.64     1361.76     52.41 o 
  13   1   0     1888.46     1901.55     68.91 o 
  14   1   0      321.44      290.84     57.96 o 
  15   1   0       22.71       27.88     21.13 o 
  16   1   0       35.00       18.83     24.26 o 
  17   1   0      156.38      119.38     33.94 o 
   0   2   0     5204.78     4722.31     71.72 o 
   2   2   0      100.08      108.68     16.88 o 
   3   2   0     2973.66     2997.18     33.96 o 
   4   2   0     2629.75     2626.00     28.25 o 
   5   2   0      374.35      409.52      9.47 o 
   6   2   0      151.60      132.78     14.84 o 
   7   2   0    13438.59    12428.43    257.95 o 
   8   2   0     1153.79     1093.33     37.56 o 
   9   2   0     5356.35     5279.47     86.81 o 
  10   2   0     2070.26     1948.39     32.93 o 
  11   2   0      101.50       96.33     16.62 o 
  12   2   0     2648.73     2682.22     76.47 o 
  13   2   0      805.42      908.97     58.82 o 
  14   2   0      475.00      483.12     61.01 o 
  15   2   0     3421.02     3836.13    136.78 o 
  16   2   0      112.27       72.22     37.68 o 
  17   2   0      112.12       58.48     38.74 o 
   1   3   0     1255.69     1209.38     12.85 o 
   2   3   0    25352.49    24071.26    136.70 o 
   3   3   0      508.11      540.52     11.18 o 
   4   3   0     6223.47     6254.48     83.37 o 
   5   3   0     6226.65     6240.19    103.00 o 
   6   3   0    27668.77    27799.98    387.15 o 
   7   3   0       16.83       32.39     39.18 o 
   8   3   0     2960.68     2941.40     48.53 o 
   9   3   0        7.43       15.84      8.03 o 
  10   3   0     4480.96     4565.03     92.94 o 
  11   3   0      119.43      133.89     22.62 o 
  12   3   0     2263.03     2326.41     52.12 o 
  13   3   0        8.65       20.63     14.71 o 
  14   3   0     2534.10     2574.20    119.80 o 
  15   3   0      230.49      193.35     65.18 o 
  16   3   0      314.97      195.05     84.63 o 
  17   3   0      145.58       99.99     44.75 o 
   0   4   0    10262.21    10246.44    134.12 o 
   1   4   0    11757.11    11100.48     67.23 o 
   2   4   0     4880.79     5196.23     49.60 o 
   3   4   0       64.86       88.32     10.16 o 
   4   4   0      105.19      156.15     24.54 o 
   5   4   0      506.03      506.57     46.88 o 
   6   4   0     4207.66     4493.44     87.64 o 
   7   4   0     7553.23     7549.56    139.28 o 
   8   4   0     3534.20     3336.52     74.04 o 
   9   4   0      189.75      225.76     41.50 o 
  10   4   0     1552.04     1612.05     18.85 o 
  11   4   0      910.25      869.32     14.18 o 
  12   4   0      457.80      294.87     68.56 o 
  13   4   0        4.23       42.92     30.90 o 
  14   4   0      416.12      350.19     89.54 o 
  15   4   0      775.90      749.89     97.93 o 
  16   4   0      193.58      132.33     48.97 o 
   1   5   0     7968.99     7759.85    117.77 o 
   2   5   0     6561.61     6761.89    100.56 o 
   3   5   0     6122.79     6179.92     81.08 o 
   4   5   0        9.15        9.87     18.34 o 
   5   5   0     9895.77    10527.20    202.56 o 
   6   5   0     3590.18     3590.09    108.98 o 
   7   5   0     1948.76     1913.62     42.64 o 
   8   5   0      516.44      505.42     95.50 o 
   9   5   0     2679.82     2743.15    101.61 o 
  10   5   0      864.48      817.69     44.53 o 
  11   5   0     1932.64     2020.48    104.45 o 
  12   5   0      118.59       81.75     31.35 o 
  13   5   0     2260.92     2383.12     74.31 o 
  14   5   0      341.32      444.43    230.36 o 
  15   5   0      373.61      282.74    107.68 o 
   0   6   0     3165.34     3032.20     53.08 o 
   1   6   0       59.45       52.37      8.63 o 
   2   6   0     4684.05     4854.22     65.49 o 
   3   6   0     1308.73     1360.38     21.89 o 
   4   6   0       80.60       77.58      9.59 o 
   5   6   0       89.13       56.43     29.13 o 
   6   6   0     2213.08     2211.88     46.84 o 
   7   6   0      689.02      720.39     44.55 o 
   8   6   0     3520.62     3575.22    119.13 o 
   9   6   0        2.63       -0.76     21.99 o 
  10   6   0       13.82       12.76     22.94 o 
  11   6   0      436.20      410.34    116.39 o 
  12   6   0      160.76       79.12     42.43 o 
  13   6   0        7.63       40.70     29.09 o 
  14   6   0      897.89      632.40    185.02 o 
  15   6   0       50.27       18.23    100.17 o 
   1   7   0     2817.55     2843.95     32.82 o 
   2   7   0     1237.87     1251.46     30.91 o 
   3   7   0       46.31       58.69     11.51 o 
   4   7   0     4507.38     4735.59     69.83 o 
   5   7   0     2047.10     2129.43     51.61 o 
   6   7   0      292.18      266.55     44.02 o 
   7   7   0      155.90      212.96     29.99 o 
   8   7   0       16.33       34.23     34.08 o 
   9   7   0       60.88       79.89     31.96 o 
  10   7   0      854.81      859.61     52.32 o 
  11   7   0      144.14      175.99     36.61 o 
  12   7   0      664.45      510.70    114.01 o 
  13   7   0      349.66      326.30     96.52 o 
  14   7   0      103.94       62.54     37.11 o 
   0   8   0     1862.85     1930.78     47.18 o 
   1   8   0     2533.60     2696.29     59.23 o 
   2   8   0       40.83       42.75     11.31 o 
   3   8   0       14.27        8.39      7.92 o 
   4   8   0       26.79       19.27     12.92 o 
   5   8   0      468.57      554.76     74.91 o 
   6   8   0       28.18       54.46     17.12 o 
   7   8   0     2266.78     2369.37     74.22 o 
   8   8   0     1880.33     1801.53     58.33 o 
   9   8   0     1065.56     1243.43    117.78 o 
  10   8   0        0.68       45.85     25.93 o 
  11   8   0      358.29      313.09     83.98 o 
  12   8   0       20.53      -15.83     41.82 o 
   1   9   0      101.24      107.01     16.31 o 
   2   9   0      756.42      745.55     31.26 o 
   3   9   0       15.14       27.35     11.13 o 
   4   9   0     2563.18     2656.64     71.76 o 
   5   9   0      708.49      713.62     55.06 o 
   6   9   0      294.61      314.47     53.59 o 
   7   9   0      219.46      221.06     45.93 o 
   8   9   0       53.86       47.73     16.20 o 
   9   9   0      242.58      198.37     38.21 o 
  10   9   0      321.66      292.96     53.07 o 
  11   9   0       10.81       20.88     23.18 o 
   0  10   0      570.52      641.61     47.60 o 
   1  10   0      923.74      967.51     36.15 o 
   2  10   0      988.26     1133.65     68.19 o 
   3  10   0       23.22       38.46     14.83 o 
   4  10   0      137.59      107.82     24.12 o 
   5  10   0       14.65       20.75     14.90 o 
   6  10   0       36.70       15.86     15.23 o 
   7  10   0      980.71     1054.82    164.45 o 
   8  10   0      410.81      271.96     59.35 o 
   9  10   0      189.47      162.04     49.97 o 
   1  11   0       91.81       58.11     19.57 o 
   2  11   0      111.14       80.42     18.75 o 
   3  11   0      388.31      292.49     63.09 o 
   4  11   0       64.27       63.74     13.78 o 
   5  11   0      440.27      321.42     60.46 o 
 -17   0   1      575.35      612.94     66.76 o 
 -15   0   1      147.11      107.56     34.90 o 
 -13   0   1     4137.19     4578.16    117.41 o 
 -11   0   1     6051.61     5920.33    236.02 o 
  -9   0   1      162.10      139.52     33.75 o 
  -7   0   1       79.34       79.46     11.71 o 
  -5   0   1    16486.66    15840.64    171.68 o 
   5   0   1     9100.91     8725.25     82.82 o 
   7   0   1    13173.58    13276.57    283.20 o 
   9   0   1     1060.54     1181.21     52.08 o 
  11   0   1     9386.25    10337.70    457.58 o 
  13   0   1      686.26      630.86    141.17 o 
  15   0   1      734.96      744.04     74.53 o 
  17   0   1      102.27       76.40     28.47 o 
 -17   1   1      560.24      417.60    139.23 o 
 -16   1   1      515.06      403.37     70.82 o 
 -15   1   1      405.24      361.93     62.54 o 
 -14   1   1     1560.15     1604.58     58.55 o 
 -13   1   1     1229.52     1295.47     64.85 o 
 -12   1   1     2451.61     2429.87     57.29 o 
 -11   1   1     1364.32     1286.87     41.99 o 
 -10   1   1    13566.44    13651.09    283.54 o 
  -9   1   1     3292.42     3401.74     56.90 o 
  -8   1   1       60.19       45.22     14.96 o 
  -7   1   1     8381.54     8399.84     92.80 o 
  -6   1   1    25070.77    24940.23    138.87 o 
  -5   1   1    15508.54    15124.06    120.29 o 
  -4   1   1      523.31      592.54      6.60 o 
  -3   1   1     3104.18     2809.13     46.81 o 
  -2   1   1    17747.04    18137.33    177.46 o 
  -1   1   1     8787.40     8580.39    116.61 o 
   1   1   1     9231.74     8828.74     72.08 o 
   2   1   1    22073.27    21939.42    156.95 o 
   3   1   1    36799.01    37951.07    210.01 o 
   4   1   1     2863.24     2845.57     30.77 o 
   5   1   1     8028.63     7623.14     68.43 o 
   6   1   1    17780.74    17657.28    118.96 o 
   7   1   1     1323.12     1222.00     17.05 o 
   8   1   1    10118.41     9949.35    207.27 o 
   9   1   1    13354.31    12900.23    179.06 o 
  10   1   1    10276.99    10783.75    177.62 o 
  11   1   1      366.10      376.12     30.39 o 
  12   1   1     1496.85     1505.99     35.08 o 
  13   1   1      141.22       99.19     21.68 o 
  14   1   1      897.92      887.92     45.28 o 
  15   1   1     1147.68     1074.58     81.45 o 
  16   1   1     1534.83     1569.95    117.12 o 
  17   1   1      387.77      292.31    116.07 o 
 -17   2   1        7.20       50.95     26.33 o 
 -16   2   1      597.64      692.62    111.94 o 
 -15   2   1        8.43       17.88     13.34 o 
 -14   2   1        1.49       16.42     17.78 o 
 -13   2   1      934.58      894.26     28.91 o 
 -12   2   1     1736.90     1781.98     46.42 o 
 -11   2   1     4706.48     4942.34     86.79 o 
 -10   2   1       89.02       92.86     20.62 o 
  -9   2   1      138.02      108.49     19.76 o 
  -8   2   1        1.76        8.20      9.18 o 
  -7   2   1     4436.23     4483.99     53.32 o 
  -6   2   1     2503.58     2274.63     27.71 o 
  -5   2   1    17659.66    17076.87    100.75 o 
  -4   2   1    16551.71    16057.22    261.36 o 
  -3   2   1     4498.68     4107.33     39.02 o 
  -2   2   1     1455.78     1432.78     14.37 o 
  -1   2   1    28742.70    29316.23    176.04 o 
   0   2   1    21068.78    20849.94    115.86 o 
   1   2   1     5680.91     5552.27     55.67 o 
   2   2   1    15006.24    14397.10    159.67 o 
   3   2   1    31659.25    32327.04    337.77 o 
   4   2   1    19206.72    18029.15    104.68 o 
   5   2   1     3336.38     3171.12     32.16 o 
   6   2   1     3300.67     3299.95     48.11 o 
   7   2   1       89.78       95.47     16.83 o 
   8   2   1      276.91      277.07     18.57 o 
   9   2   1       31.87       28.13     13.19 o 
  10   2   1     4727.07     4705.90     83.78 o 
  11   2   1     7234.04     7482.75    136.12 o 
  12   2   1     3916.35     3994.41     90.12 o 
  13   2   1       59.07       43.07     18.54 o 
  14   2   1      148.04      124.31     27.44 o 
  15   2   1      181.33      163.76     34.79 o 
  16   2   1      559.13      522.94    108.97 o 
  17   2   1       21.73       22.73     28.43 o 
 -17   3   1      676.57      539.38    137.67 o 
 -16   3   1      285.76      159.50     67.56 o 
 -15   3   1      649.15      621.04    139.22 o 
 -14   3   1       39.35        7.62     13.86 o 
 -13   3   1      462.72      453.32     40.71 o 
 -12   3   1      448.96      432.53     37.85 o 
 -11   3   1     2708.30     2664.18    113.88 o 
 -10   3   1     1518.68     1470.41     25.89 o 
  -9   3   1     5418.93     5544.17     93.19 o 
  -8   3   1       26.73       17.30     10.79 o 
  -7   3   1     1841.27     1784.67     23.36 o 
  -6   3   1      751.29      697.75     17.19 o 
  -5   3   1     5290.18     5120.29    105.03 o 
  -4   3   1     1278.27     1311.24     16.25 o 
  -3   3   1    24223.40    23614.52    161.71 o 
  -2   3   1     1784.77     1889.84     17.86 o 
  -1   3   1      584.56      540.40      7.16 o 
   0   3   1    13507.46    13105.08     74.24 o 
   1   3   1    28417.95    28588.29    197.01 o 
   2   3   1     2891.93     2764.91     31.19 o 
   3   3   1      824.90      761.46     16.74 o 
   4   3   1     4641.34     4549.73     62.28 o 
   5   3   1    12920.12    11449.44    185.50 o 
   6   3   1     3413.27     3357.09     43.57 o 
   7   3   1       21.97       40.85      9.88 o 
   8   3   1     1751.77     1783.63     33.76 o 
   9   3   1    11596.58    11894.33    237.07 o 
  10   3   1        3.36        0.16     11.14 o 
  11   3   1      197.20      184.95     27.64 o 
  12   3   1      569.30      467.61     26.18 o 
  13   3   1     1158.39     1048.39     36.57 o 
  14   3   1      126.11       94.81     44.37 o 
  15   3   1      266.45      279.34     65.85 o 
  16   3   1       69.61       42.15     36.96 o 
 -16   4   1        2.06       14.45     21.52 o 
 -15   4   1      185.79      123.98     53.07 o 
 -14   4   1       26.11       -5.32     25.79 o 
 -13   4   1     1541.98     1616.07     56.42 o 
 -12   4   1     5836.12     5703.99    262.17 o 
 -11   4   1     1282.80     1270.23     24.43 o 
 -10   4   1      792.13      752.07     11.32 o 
  -9   4   1      700.91      736.87     19.21 o 
  -8   4   1       46.06       37.61     19.33 o 
  -7   4   1     3202.96     3302.95     72.21 o 
  -6   4   1     1353.11     1296.58     34.01 o 
  -5   4   1     1342.03     1337.33     35.22 o 
  -4   4   1    46751.14    49267.74    402.29 o 
  -3   4   1    19996.18    19968.58    227.03 o 
  -2   4   1     2372.61     2347.27     25.05 o 
  -1   4   1      310.34      341.10      9.00 o 
   0   4   1     5129.21     5183.22     74.86 o 
   1   4   1     2903.58     3119.32     30.36 o 
   2   4   1     5221.80     5062.03     72.90 o 
   3   4   1    11492.81    11292.64    160.62 o 
   4   4   1    32439.18    31962.24    523.98 o 
   5   4   1     2857.32     2933.37     57.05 o 
   6   4   1      261.37      237.15     63.28 o 
   7   4   1      449.16      425.66    107.66 o 
   8   4   1     1067.87     1075.72     50.92 o 
   9   4   1     2017.90     2036.65     71.16 o 
  10   4   1     5476.76     5326.95    102.85 o 
  11   4   1        2.48       21.60     16.45 o 
  12   4   1     3026.93     3107.22    110.54 o 
  13   4   1      679.88      680.43    162.71 o 
  14   4   1      131.33       82.94     51.76 o 
  15   4   1       52.74       36.43     24.30 o 
  16   4   1       40.81        9.80     26.14 o 
 -16   5   1      224.91      136.47     57.97 o 
 -15   5   1       36.54       66.22     31.64 o 
 -14   5   1      465.22      323.55     98.28 o 
 -13   5   1      378.48      368.86    104.58 o 
 -12   5   1      162.90      204.82     57.96 o 
 -11   5   1     2005.24     2274.96     72.66 o 
 -10   5   1     1011.06     1005.36     38.21 o 
  -9   5   1        0.36      -26.84     26.28 o 
  -8   5   1     2278.56     2227.87     92.93 o 
  -7   5   1      723.94      723.86     40.81 o 
  -6   5   1     4286.11     4269.36     90.00 o 
  -5   5   1     1797.31     1838.67     46.86 o 
  -4   5   1       70.43       94.74      7.53 o 
  -3   5   1     4952.30     4998.43     48.16 o 
  -2   5   1     1260.97     1158.99     16.17 o 
  -1   5   1       43.99       48.80      9.45 o 
   0   5   1     3024.13     3133.48     33.04 o 
   1   5   1     2743.10     2521.90     29.48 o 
   2   5   1    13790.66    13244.98    151.08 o 
   3   5   1       37.61       41.36     10.39 o 
   4   5   1      137.83      122.77     10.99 o 
   5   5   1     3429.78     3782.12     89.78 o 
   6   5   1     1981.15     2049.33     50.04 o 
   7   5   1        5.81      -23.87     24.08 o 
   8   5   1     4822.32     5127.29    137.49 o 
   9   5   1     1682.81     1685.87     49.09 o 
  10   5   1     1483.90     1476.68    123.44 o 
  11   5   1       28.49      -14.17     38.82 o 
  12   5   1      306.24      286.07     78.92 o 
  13   5   1      640.71      527.75    149.50 o 
  14   5   1      231.47      119.38     58.92 o 
  15   5   1      158.26      108.29     38.98 o 
 -15   6   1      506.53      351.31    133.22 o 
 -14   6   1       95.98      198.36     67.73 o 
 -13   6   1      493.23      443.81    123.67 o 
 -12   6   1        7.75       -7.63     22.50 o 
 -11   6   1     2568.39     2548.14    104.53 o 
 -10   6   1       53.44       20.23     26.72 o 
  -9   6   1       73.46       67.60     33.55 o 
  -8   6   1       29.75       27.65     19.32 o 
  -7   6   1      291.91      288.64     53.95 o 
  -6   6   1      258.21      275.00     60.70 o 
  -5   6   1    10668.85    10901.09    223.56 o 
  -4   6   1      516.64      506.13     13.63 o 
  -3   6   1     3003.25     2969.42     35.51 o 
  -2   6   1     2657.18     2857.56     38.61 o 
  -1   6   1     1746.84     1759.77     27.15 o 
   0   6   1       12.20       13.29      6.62 o 
   1   6   1      666.40      683.43     18.35 o 
   2   6   1       50.26       55.19      8.27 o 
   3   6   1    12372.73    12360.60    169.04 o 
   4   6   1      730.06      737.89     23.51 o 
   5   6   1     8366.48     8953.36    193.22 o 
   6   6   1     2597.78     2708.73     52.26 o 
   7   6   1      360.47      407.38     65.62 o 
   8   6   1       58.15       32.61     25.07 o 
   9   6   1       28.13       68.12     23.78 o 
  10   6   1      239.49      198.26     57.90 o 
  11   6   1     2420.14     2572.41    156.81 o 
  12   6   1      342.07      322.90     80.51 o 
  13   6   1      537.24      524.96    158.22 o 
  14   6   1      217.13      219.92     82.95 o 
 -14   7   1      376.30      354.26    103.72 o 
 -13   7   1        9.31       45.17     22.54 o 
 -12   7   1        8.99       39.72     22.65 o 
 -11   7   1      338.69      340.78     69.26 o 
 -10   7   1      988.15     1019.77     62.18 o 
  -9   7   1     1047.72     1091.69     46.93 o 
  -8   7   1      643.05      654.81     52.14 o 
  -7   7   1      424.85      457.16     61.28 o 
  -6   7   1     1469.96     1511.22     52.73 o 
  -5   7   1      576.86      571.49     40.56 o 
  -4   7   1        1.41        8.54      6.75 o 
  -3   7   1       40.51       40.51      7.95 o 
  -2   7   1     5375.22     5649.04    122.34 o 
  -1   7   1      767.53      778.43     30.39 o 
   0   7   1      626.18      607.50     19.03 o 
   1   7   1      566.48      610.82     27.28 o 
   2   7   1     9685.98    10487.97    149.86 o 
   3   7   1      371.41      380.42     18.62 o 
   4   7   1      178.90      180.33     19.15 o 
   5   7   1        1.77        5.42     21.01 o 
   6   7   1      643.88      663.74     54.68 o 
   7   7   1     1825.98     1981.51     77.86 o 
   8   7   1     1889.78     1860.90     62.13 o 
   9   7   1       81.44       73.10     33.62 o 
  10   7   1      690.36      642.65    112.23 o 
  11   7   1       16.73       61.10     23.37 o 
  12   7   1      118.89      112.32     41.37 o 
  13   7   1      113.51       22.31     25.11 o 
 -13   8   1       38.08       35.01     34.73 o 
 -12   8   1      330.80      304.82     62.73 o 
 -11   8   1      250.65      229.69     71.72 o 
 -10   8   1      254.21      214.93     54.50 o 
  -9   8   1       74.67       70.07     19.50 o 
  -8   8   1       31.26       38.42     22.98 o 
  -7   8   1        3.72       20.19     22.30 o 
  -6   8   1      689.84      732.28     38.78 o 
  -5   8   1       15.74       17.47      7.71 o 
  -4   8   1     2659.56     2763.89     71.17 o 
  -3   8   1      358.16      366.50     18.54 o 
  -2   8   1     2018.64     2051.19     43.14 o 
  -1   8   1       24.81       27.48     11.82 o 
   0   8   1      100.64       80.32     18.27 o 
   1   8   1        8.92       35.67     10.33 o 
   2   8   1     1141.82     1183.27     23.06 o 
   3   8   1      591.15      609.25     24.40 o 
   4   8   1     2909.79     3307.84     81.49 o 
   5   8   1      155.49      191.14     26.58 o 
   6   8   1        3.65       26.09     11.32 o 
   7   8   1       81.48       77.99     27.56 o 
   8   8   1       34.39       39.52     19.21 o 
   9   8   1       48.35       25.30     22.21 o 
  10   8   1     1724.93     1867.84     99.83 o 
  11   8   1       89.46       44.05     30.06 o 
  12   8   1      293.47      258.31     76.95 o 
 -11   9   1      193.65      120.94     52.12 o 
 -10   9   1      152.77      138.73     51.59 o 
  -9   9   1     1501.12     1544.03     61.70 o 
  -8   9   1      325.77      308.83     62.10 o 
  -7   9   1     1308.08     1385.92     50.68 o 
  -6   9   1      205.37      204.86     35.94 o 
  -5   9   1      269.47      268.65     36.06 o 
  -4   9   1       23.35       41.90     14.29 o 
  -3   9   1      825.71      779.20     45.72 o 
  -2   9   1       38.81       39.62     16.42 o 
  -1   9   1     2308.54     2527.55     58.66 o 
   0   9   1       56.01       50.91     13.40 o 
   1   9   1     2943.20     3136.64     64.11 o 
   2   9   1      194.66      242.00     27.91 o 
   3   9   1      398.97      339.57     26.47 o 
   4   9   1        1.41       24.48     17.52 o 
   5   9   1      206.32      223.81     28.61 o 
   6   9   1        3.25       24.59     14.35 o 
   7   9   1     2308.62     2389.73     66.74 o 
   8   9   1      152.72      170.44     39.63 o 
   9   9   1      724.54      742.41     66.32 o 
  10   9   1        1.37      -31.70     38.72 o 
  -9  10   1       14.24       56.33     31.93 o 
  -8  10   1        0.02       27.40     19.74 o 
  -7  10   1       19.08       39.89     18.92 o 
  -6  10   1       90.88       60.53     25.05 o 
  -5  10   1      475.83      420.70     62.13 o 
  -4  10   1     1089.26     1146.18     52.79 o 
  -3  10   1        2.91       11.68     13.12 o 
  -2  10   1      424.44      381.52     64.26 o 
  -1  10   1       77.79       92.20     14.54 o 
   0  10   1       10.87       22.88     11.63 o 
   1  10   1      616.00      626.51     44.82 o 
   2  10   1      785.57      827.62     62.89 o 
   3  10   1      112.07      104.29     23.34 o 
   4  10   1      406.77      391.13     66.61 o 
   5  10   1      162.17      139.78     25.58 o 
   6  10   1       84.98       56.58     18.50 o 
   7  10   1       29.56       21.31     18.98 o 
   8  10   1        1.10       13.02     16.83 o 
  -5  11   1        0.81       -9.50     13.51 o 
  -4  11   1        6.88       20.99     24.71 o 
  -3  11   1       10.04       25.92     14.14 o 
  -2  11   1      425.84      384.57     54.54 o 
  -1  11   1        0.62       22.17     16.64 o 
   0  11   1      716.98      710.95     51.97 o 
   1  11   1       98.45       77.22     16.59 o 
   2  11   1      260.44      209.06     40.56 o 
   3  11   1       66.08       83.65     18.88 o 
   4  11   1        5.89       23.56     14.92 o 
   5  11   1       50.11       67.54     22.02 o 
 -18   0   2        2.44       30.15     30.64 o 
 -16   0   2     4918.18     5704.14    114.03 o 
 -14   0   2        8.33       39.22     31.14 o 
 -12   0   2      436.48      321.71    115.82 o 
 -10   0   2     6603.36     7028.66    166.01 o 
  -8   0   2    16718.95    15558.56    301.86 o 
  -6   0   2     4311.42     4457.98     58.72 o 
  -4   0   2    18137.74    18821.92    199.06 o 
  -2   0   2    12328.14    12459.19    119.28 o 
   2   0   2     2946.06     2820.31     39.34 o 
   4   0   2    52674.96    55543.07    555.29 o 
   6   0   2    23949.50    23693.06    222.28 o 
   8   0   2     8810.69     8754.15    190.20 o 
  10   0   2     4106.86     4125.06    109.07 o 
  12   0   2     2437.46     2363.71     83.24 o 
  14   0   2     4977.36     5462.45    138.75 o 
  16   0   2      575.18      458.68    138.02 o 
 -18   1   2       88.24      100.15     51.47 o 
 -17   1   2      371.86      263.86     96.94 o 
 -16   1   2      191.44      228.39     45.19 o 
 -15   1   2      770.90      806.97     43.61 o 
 -14   1   2      532.87      487.55     40.91 o 
 -13   1   2     4700.23     4599.61    150.73 o 
 -12   1   2      153.41      209.46     35.84 o 
 -11   1   2     2344.84     2492.20     45.04 o 
 -10   1   2     1766.74     1804.21     30.23 o 
  -9   1   2     4500.95     4653.48     76.07 o 
  -8   1   2     1808.78     1673.87     21.70 o 
  -7   1   2    26368.44    26283.13    234.10 o 
  -6   1   2       36.89       18.12      6.93 o 
  -5   1   2       10.47       12.12      4.21 o 
  -4   1   2     2066.06     2059.95     20.29 o 
  -3   1   2    19872.35    19509.89     97.25 o 
  -2   1   2     4158.35     3787.22     32.99 o 
  -1   1   2      816.56      777.43     10.63 o 
   0   1   2       13.61       28.59      4.45 o 
   1   1   2     2832.03     2677.59     27.09 o 
   2   1   2     6353.01     6111.54     35.30 o 
   3   1   2     2024.02     2066.55     25.61 o 
   4   1   2      497.54      516.63      8.97 o 
   5   1   2    38100.33    38648.96    261.59 o 
   6   1   2    11722.00    11605.85    114.12 o 
   7   1   2      607.96      696.24     19.79 o 
   8   1   2     2817.71     2811.34     43.93 o 
   9   1   2     6592.56     6836.06    104.09 o 
  10   1   2      405.19      335.53     62.21 o 
  11   1   2     2405.54     2478.15     60.64 o 
  12   1   2     2153.26     2207.09     57.24 o 
  13   1   2     3049.73     3114.72     67.03 o 
  14   1   2       40.20       41.88     14.75 o 
  15   1   2      278.79      161.36     48.64 o 
  16   1   2       11.95        7.37     18.88 o 
  17   1   2       20.18      -16.92     40.42 o 
 -17   2   2      720.78      813.01    134.70 o 
 -16   2   2      918.78      967.78     56.71 o 
 -15   2   2     1929.83     1974.80     58.72 o 
 -14   2   2      617.90      628.40     44.26 o 
 -13   2   2      260.89      248.89     43.14 o 
 -12   2   2       66.47       76.38     16.67 o 
 -11   2   2       69.81       84.87     14.52 o 
 -10   2   2       73.85       62.07     12.62 o 
  -9   2   2    11920.87    11685.11    177.20 o 
  -8   2   2     8522.02     8646.38    228.46 o 
  -7   2   2     7828.23     7493.64     77.28 o 
  -6   2   2      880.29      816.57     20.69 o 
  -5   2   2      179.81      172.72      7.40 o 
  -4   2   2     3450.68     3332.39     38.90 o 
  -3   2   2      209.20      225.34      4.66 o 
  -2   2   2      628.91      619.13      9.18 o 
   0   2   2     1945.12     1871.83     30.85 o 
   1   2   2    10582.99     9838.55     62.89 o 
   2   2   2     2168.53     2196.21     27.32 o 
   3   2   2    14501.43    13802.64    101.38 o 
   4   2   2       77.24       88.58      5.01 o 
   5   2   2     2279.11     2220.05     34.27 o 
   6   2   2    12377.54    12898.69    161.14 o 
   7   2   2    17151.75    16446.72    199.94 o 
   8   2   2     1111.68     1036.86     28.77 o 
   9   2   2     6992.31     7325.53    127.26 o 
  10   2   2       99.42       94.02     24.05 o 
  11   2   2     1081.43     1031.11     39.00 o 
  12   2   2      407.07      465.21     46.34 o 
  13   2   2      432.85      376.94     64.32 o 
  14   2   2     2300.98     2272.83     61.19 o 
  15   2   2     3549.64     3571.73     92.42 o 
  16   2   2       24.98       44.08     31.48 o 
 -17   3   2      247.69      212.94     68.09 o 
 -16   3   2        0.07       -5.37     23.66 o 
 -15   3   2      106.77       82.84     39.76 o 
 -14   3   2     1828.53     1823.26     44.17 o 
 -13   3   2       24.57       25.88     15.20 o 
 -12   3   2      503.05      605.13     27.33 o 
 -11   3   2      312.05      272.14     17.38 o 
 -10   3   2     8595.36     8872.09    236.69 o 
  -9   3   2        8.46       12.37      6.12 o 
  -8   3   2     3898.79     4126.23     93.04 o 
  -7   3   2      241.98      237.72     12.52 o 
  -6   3   2     5211.38     5013.68     59.18 o 
  -5   3   2       66.41       68.78      5.73 o 
  -4   3   2     6912.20     6275.98     57.81 o 
  -3   3   2     2223.08     2315.43     21.55 o 
  -2   3   2    18292.50    17183.16    107.37 o 
  -1   3   2    22037.50    21754.90    136.79 o 
   0   3   2      342.70      325.36      6.72 o 
   1   3   2        7.08        7.08      5.11 o 
   2   3   2     1275.81     1193.79     15.30 o 
   3   3   2      733.05      766.74     20.31 o 
   4   3   2    19218.54    18462.97    125.02 o 
   5   3   2     1361.23     1475.15     40.11 o 
   6   3   2    26951.33    27277.18    323.62 o 
   7   3   2       38.79       15.32     11.57 o 
   8   3   2     3837.23     3764.40     67.48 o 
   9   3   2      273.79      254.06     20.08 o 
  10   3   2      500.75      559.19     42.17 o 
  11   3   2      189.25      136.81     25.75 o 
  12   3   2     5992.76     6076.03    176.10 o 
  13   3   2        8.84       36.56     20.33 o 
  14   3   2      807.76      865.76     59.64 o 
  15   3   2       39.72       52.37     27.79 o 
  16   3   2      247.33      208.92     54.87 o 
 -17   4   2      651.24      638.31    113.09 o 
 -16   4   2      176.42      146.02     69.14 o 
 -15   4   2      919.55      769.34    137.05 o 
 -14   4   2       95.47       62.44     27.60 o 
 -13   4   2      650.09      681.20     73.84 o 
 -12   4   2        1.86       -0.17      9.33 o 
 -11   4   2      128.74       91.76     18.44 o 
 -10   4   2     1768.12     1726.67     23.01 o 
  -9   4   2     5807.37     5849.61    166.19 o 
  -8   4   2      297.01      272.84     17.45 o 
  -7   4   2      418.78      386.15     17.88 o 
  -6   4   2     3555.24     3677.02     55.97 o 
  -5   4   2      767.50      834.02     18.27 o 
  -4   4   2      371.25      328.66     12.60 o 
  -3   4   2       72.38       75.43      8.34 o 
  -2   4   2      875.68      889.83     13.54 o 
  -1   4   2    26404.44    25901.56    153.10 o 
   0   4   2     9360.31     9177.15     94.60 o 
   1   4   2      854.92      873.89     13.40 o 
   2   4   2      435.30      457.86      7.69 o 
   3   4   2       14.46       25.89      5.32 o 
   4   4   2       11.81       14.51     12.93 o 
   5   4   2       88.45       88.13     24.28 o 
   6   4   2     1406.89     1362.76     57.23 o 
   7   4   2     7497.17     7711.21    192.61 o 
   8   4   2     2586.25     2540.37     63.88 o 
   9   4   2      648.65      596.01     16.34 o 
  10   4   2     2043.37     2063.75     61.14 o 
  11   4   2      834.30      814.04     36.27 o 
  12   4   2        3.27       78.05     37.89 o 
  13   4   2     1189.14     1238.03    225.62 o 
  14   4   2       98.09      128.18     49.36 o 
  15   4   2      402.76      307.19     81.81 o 
 -16   5   2        3.04       14.15     32.37 o 
 -15   5   2      497.14      338.08    101.39 o 
 -14   5   2      439.41      403.52    110.81 o 
 -13   5   2     1246.86     1203.28     99.30 o 
 -12   5   2       38.36      -21.40     36.63 o 
 -11   5   2     3380.70     3459.59    160.22 o 
 -10   5   2     1015.44      984.05     92.72 o 
  -9   5   2     3312.34     3393.63     84.60 o 
  -8   5   2      740.80      747.00     29.63 o 
  -7   5   2     1309.66     1214.02     56.30 o 
  -6   5   2     2798.15     2668.40     61.42 o 
  -5   5   2    14362.60    13966.05    276.74 o 
  -4   5   2      131.93      123.34     13.45 o 
  -3   5   2     8387.33     8388.24    145.50 o 
  -2   5   2     7504.98     7492.38     92.33 o 
  -1   5   2     2332.22     2355.50     22.60 o 
   0   5   2     6067.84     6447.32     54.48 o 
   1   5   2     2615.94     2519.95     75.86 o 
   2   5   2       27.23       17.71     11.69 o 
   3   5   2     9394.08     9706.30    237.44 o 
   4   5   2     3800.89     3901.32     82.32 o 
   5   5   2    15868.05    16082.92    302.36 o 
   6   5   2     1331.02     1237.82     43.53 o 
   7   5   2        5.07       41.91     27.44 o 
   8   5   2      788.93      625.32    138.80 o 
   9   5   2      356.82      410.15    113.31 o 
  10   5   2      235.22      171.50     70.67 o 
  11   5   2     3009.95     3048.05    157.48 o 
  12   5   2      135.97      103.92     54.38 o 
  13   5   2     2083.56     2073.27     88.83 o 
  14   5   2      220.11      188.47     78.89 o 
  15   5   2        5.44      -26.74     41.29 o 
 -15   6   2        0.73       17.52     35.50 o 
 -14   6   2      277.47      271.17    111.90 o 
 -13   6   2        2.50       33.06     31.77 o 
 -12   6   2      891.85      705.15    168.71 o 
 -11   6   2      241.57      265.10     59.31 o 
 -10   6   2      132.74      132.33     55.85 o 
  -9   6   2        3.84        5.02     20.83 o 
  -8   6   2     7826.79     9114.72    173.16 o 
  -7   6   2       85.53       89.32     25.35 o 
  -6   6   2        3.22       -8.91     18.79 o 
  -5   6   2       36.43       34.45     14.01 o 
  -4   6   2        2.89       10.24      8.17 o 
  -3   6   2     1021.59     1000.21     26.54 o 
  -2   6   2     5571.89     5606.37     75.11 o 
  -1   6   2      194.14      204.16     23.01 o 
   0   6   2     7052.28     7160.71     90.06 o 
   1   6   2      657.79      728.73     15.63 o 
   2   6   2     1801.82     1876.85     36.91 o 
   3   6   2        7.81       -1.24     21.01 o 
   4   6   2      413.51      405.67     38.36 o 
   5   6   2       22.26       31.96     22.20 o 
   6   6   2     3421.73     3509.40     87.56 o 
   7   6   2      893.26      946.32     52.15 o 
   8   6   2     2320.80     2384.34    111.65 o 
   9   6   2      299.86      264.86     77.03 o 
  10   6   2     1474.41     1615.94     92.66 o 
  11   6   2      121.12       56.76     30.14 o 
  12   6   2        3.30        2.66     39.96 o 
  13   6   2        7.81       24.12     33.69 o 
  14   6   2     1049.31      989.51     95.50 o 
 -14   7   2      192.29      119.86     73.30 o 
 -13   7   2       27.48       31.96     25.61 o 
 -12   7   2      942.04      896.75     65.03 o 
 -11   7   2      388.07      316.90     71.93 o 
 -10   7   2        9.98       23.97     23.46 o 
  -9   7   2        2.72      -22.73     32.59 o 
  -8   7   2      227.72      203.81     43.48 o 
  -7   7   2     1420.88     1399.42     45.85 o 
  -6   7   2     2263.55     2398.99     57.98 o 
  -5   7   2     1103.80     1081.05     34.52 o 
  -4   7   2      841.27      854.79     22.42 o 
  -3   7   2     1669.07     1740.26     24.24 o 
  -2   7   2      475.18      481.46     16.31 o 
  -1   7   2      163.85      184.35     17.51 o 
   0   7   2       32.74       22.12      9.50 o 
   1   7   2     3388.36     3622.11     54.06 o 
   2   7   2      447.14      487.59     39.23 o 
   3   7   2      881.04      874.15     19.57 o 
   4   7   2     2658.89     2780.04     56.67 o 
   5   7   2     3161.92     3154.71     71.09 o 
   6   7   2      104.34       89.07     37.28 o 
   7   7   2       21.88       29.41     18.86 o 
   8   7   2      692.95      617.78    148.91 o 
   9   7   2      234.08      227.37     46.53 o 
  10   7   2     1369.28     1379.93     75.71 o 
  11   7   2      353.06      355.80     80.79 o 
  12   7   2      387.43      306.80     93.43 o 
  13   7   2      532.52      356.32     97.77 o 
 -13   8   2       17.04       16.43     49.73 o 
 -12   8   2       54.62       47.00     24.49 o 
 -11   8   2      175.67      173.48     47.04 o 
 -10   8   2       34.89       31.47     19.79 o 
  -9   8   2     1816.37     1891.26     50.55 o 
  -8   8   2      488.40      529.98     52.06 o 
  -7   8   2     1161.58     1214.10     44.90 o 
  -6   8   2      151.08      108.86     25.67 o 
  -5   8   2      303.21      291.89     24.75 o 
  -4   8   2      443.00      384.25     29.29 o 
  -3   8   2     1762.37     1892.36     36.94 o 
  -2   8   2      391.02      412.53     40.44 o 
  -1   8   2     1665.28     1686.46     33.85 o 
   0   8   2      834.88      882.03     28.03 o 
   1   8   2     3191.75     3416.10     62.76 o 
   2   8   2       13.39       20.73      6.77 o 
   3   8   2        0.94       13.42     11.53 o 
   4   8   2      117.78      122.58     15.96 o 
   5   8   2      394.47      423.26     66.47 o 
   6   8   2      435.67      406.00     71.24 o 
   7   8   2     2804.72     2718.17     78.62 o 
   8   8   2      514.81      495.44    102.73 o 
   9   8   2      228.60      251.31     76.51 o 
  10   8   2       33.09       32.33     52.34 o 
  11   8   2      136.72      121.41     38.34 o 
  12   8   2        7.60       41.72     31.72 o 
 -11   9   2      154.22      103.22     43.59 o 
 -10   9   2      113.36       89.41     36.27 o 
  -9   9   2       19.81       42.64     20.02 o 
  -8   9   2       90.26       96.91     22.68 o 
  -7   9   2       12.15       35.70     21.01 o 
  -6   9   2      969.42     1045.88     46.51 o 
  -5   9   2      634.97      708.63     41.56 o 
  -4   9   2     1325.95     1460.45     41.15 o 
  -3   9   2       39.52       38.87     13.80 o 
  -2   9   2     1148.41     1159.74     30.73 o 
  -1   9   2       75.22       72.51     12.99 o 
   0   9   2      282.65      308.07     34.43 o 
   1   9   2        1.25       16.26     15.05 o 
   2   9   2      924.74      957.91     32.39 o 
   3   9   2      476.89      447.47     64.80 o 
   4   9   2     1447.88     1410.63     66.64 o 
   5   9   2        6.03       37.62     15.72 o 
   6   9   2      399.15      340.76     48.60 o 
   7   9   2       18.51       32.28     20.43 o 
   8   9   2        6.11       19.27     19.82 o 
   9   9   2       76.68       55.74     34.82 o 
  10   9   2      409.06      343.12    107.13 o 
  -9  10   2      403.98      387.16    106.06 o 
  -8  10   2      633.14      525.68    122.70 o 
  -7  10   2      372.66      318.92     49.60 o 
  -6  10   2      248.24      216.86     45.77 o 
  -5  10   2       57.15       54.38     19.74 o 
  -4  10   2      105.28       81.51     29.24 o 
  -3  10   2       25.03       21.54     16.48 o 
  -2  10   2      403.18      363.00     49.95 o 
  -1  10   2     1412.47     1555.23     38.09 o 
   0  10   2      364.31      376.20     33.67 o 
   1  10   2      467.75      421.62     43.88 o 
   2  10   2      561.29      576.88     79.03 o 
   3  10   2      372.10      351.19     42.65 o 
   4  10   2       88.11       79.87     16.46 o 
   5  10   2       83.04       43.65     20.75 o 
   6  10   2      142.93      137.38     29.67 o 
   7  10   2      820.73      835.64     62.42 o 
   8  10   2      532.61      428.99     78.27 o 
  -5  11   2      437.55      367.18     70.50 o 
  -4  11   2      137.24      133.57     29.34 o 
  -3  11   2      333.03      284.96     51.84 o 
  -2  11   2      205.44      180.35     35.96 o 
  -1  11   2       57.95       53.75     15.67 o 
   0  11   2        1.19        7.53     19.60 o 
   1  11   2      192.17      174.61     28.98 o 
   2  11   2      151.91      155.18     27.81 o 
   3  11   2      363.08      300.24     55.07 o 
   4  11   2       30.83       42.73     21.32 o 
 -17   0   3      550.82      468.09    192.36 o 
 -15   0   3     1580.28     1415.42     83.35 o 
 -13   0   3     8423.43     9037.84    242.29 o 
 -11   0   3       37.75       34.38     28.35 o 
  -9   0   3       17.60       40.98     13.67 o 
  -7   0   3     4416.32     4303.13     57.32 o 
  -5   0   3    48125.40    51244.38    416.82 o 
  -3   0   3     6459.32     6239.20     42.64 o 
  -1   0   3     5185.67     5228.39     62.77 o 
   1   0   3     4481.94     4362.70     58.24 o 
   3   0   3    26961.97    25597.61    338.50 o 
   5   0   3      106.19      207.11     30.05 o 
   7   0   3     2365.58     2229.90     47.06 o 
   9   0   3     4014.39     3924.83    104.53 o 
  11   0   3     2421.60     2538.59     59.30 o 
  13   0   3        3.47      -15.78     33.65 o 
  15   0   3     1585.19     1612.42     84.01 o 
 -18   1   3      281.74      218.19     69.36 o 
 -17   1   3      149.76      120.28     40.50 o 
 -16   1   3      631.72      681.86     90.72 o 
 -15   1   3     1245.77     1266.57     44.23 o 
 -14   1   3     1173.24     1169.75     40.50 o 
 -13   1   3     1460.94     1516.86     51.27 o 
 -12   1   3      580.50      576.59     32.24 o 
 -11   1   3     1440.56     1450.11     35.58 o 
 -10   1   3     4560.66     4670.35    113.09 o 
  -9   1   3       74.10       62.69     16.54 o 
  -8   1   3     3384.51     3372.00     35.08 o 
  -7   1   3    21925.68    21982.80    183.19 o 
  -6   1   3    26724.95    26617.80    180.56 o 
  -5   1   3      841.62      854.98     10.30 o 
  -4   1   3     9526.29     8583.33     53.88 o 
  -3   1   3      548.44      582.70      5.58 o 
  -2   1   3     7989.55     7861.42     56.16 o 
  -1   1   3     1783.80     1799.91     36.59 o 
   0   1   3    26263.42    26858.92    342.74 o 
   1   1   3     3019.95     2878.65     31.00 o 
   2   1   3    11737.04    11019.87     92.64 o 
   3   1   3      400.07      375.05      9.15 o 
   4   1   3     4110.31     3942.40     54.43 o 
   5   1   3     1947.76     1966.76     27.90 o 
   6   1   3     1800.46     1882.74     25.81 o 
   7   1   3      747.81      796.76     33.06 o 
   8   1   3    17526.42    17509.11    263.73 o 
   9   1   3     8233.80     8521.86    153.31 o 
  10   1   3     1484.61     1544.70     41.70 o 
  11   1   3       63.73       13.22     23.93 o 
  12   1   3      324.62      344.62     63.72 o 
  13   1   3       49.79        7.25     17.13 o 
  14   1   3      152.20      142.72     39.47 o 
  15   1   3     1073.69     1129.12     42.24 o 
  16   1   3     2003.12     2041.64     65.70 o 
 -17   2   3       94.60       48.35     28.40 o 
 -16   2   3       52.30       71.42     21.02 o 
 -15   2   3       12.42       13.17     20.57 o 
 -14   2   3     1666.70     1694.16     69.15 o 
 -13   2   3     1779.63     1857.68     64.29 o 
 -12   2   3     5478.95     5559.26    118.14 o 
 -11   2   3      537.77      512.46     18.15 o 
 -10   2   3        7.39       11.58      7.20 o 
  -9   2   3      682.92      759.35     16.84 o 
  -8   2   3      549.08      539.79     13.67 o 
  -7   2   3      180.72      200.03     20.17 o 
  -6   2   3     6400.09     5663.27     68.31 o 
  -5   2   3    24230.26    23651.08    131.72 o 
  -4   2   3    43746.35    46398.32    320.94 o 
  -3   2   3      631.38      645.10     10.16 o 
  -2   2   3    21430.90    21282.59    242.25 o 
   0   2   3      642.05      670.67     10.68 o 
   1   2   3     4991.58     4717.81     95.33 o 
   2   2   3    25786.54    24393.76    193.20 o 
   3   2   3    27571.48    27724.81    168.51 o 
   4   2   3     4753.15     4695.07     48.26 o 
   5   2   3       21.74       30.70     10.30 o 
   6   2   3     6068.54     6143.21    110.63 o 
   7   2   3     6019.67     5776.76     82.29 o 
   8   2   3       18.70       15.54     11.39 o 
   9   2   3     2276.65     2257.73     35.79 o 
  10   2   3     1010.07     1011.73     22.03 o 
  11   2   3     2138.31     2239.23     51.72 o 
  12   2   3      757.29      768.14     40.09 o 
  13   2   3      266.88      247.39     41.37 o 
  14   2   3      780.09      713.42     47.95 o 
  15   2   3      722.61      791.50     92.69 o 
  16   2   3       17.28       24.83     27.03 o 
 -17   3   3      200.28      171.61     72.06 o 
 -16   3   3      288.15      250.24     59.84 o 
 -15   3   3     1234.35     1384.15     72.32 o 
 -14   3   3       82.79       18.93     31.62 o 
 -13   3   3      753.99      680.47     25.01 o 
 -12   3   3     1311.61     1383.52     31.81 o 
 -11   3   3     5740.58     5901.29     97.21 o 
 -10   3   3      526.53      514.95     16.41 o 
  -9   3   3      254.56      228.90     12.02 o 
  -8   3   3      193.90      202.72     12.60 o 
  -7   3   3    10628.69     9920.42    103.29 o 
  -6   3   3       57.29       53.16      8.27 o 
  -5   3   3       37.70       49.20      8.04 o 
  -4   3   3     1377.33     1430.07     15.46 o 
  -3   3   3    13682.31    12983.26     72.29 o 
  -2   3   3     3045.21     3025.70     33.37 o 
  -1   3   3     4141.71     3914.49     48.88 o 
   0   3   3     4072.53     4081.09     67.76 o 
   1   3   3    29415.57    28334.06    282.30 o 
   2   3   3      156.01      142.53      5.47 o 
   3   3   3       21.88       27.16      4.85 o 
   4   3   3     2855.94     2999.05     43.23 o 
   5   3   3     1710.51     1588.32     28.24 o 
   6   3   3      845.46      853.05     21.69 o 
   7   3   3     4665.46     4758.20     77.57 o 
   8   3   3      341.09      362.11     12.78 o 
   9   3   3    11698.02    12437.52    232.13 o 
  10   3   3      520.04      501.69     17.22 o 
  11   3   3      320.77      341.64     29.72 o 
  12   3   3      327.80      300.69     62.65 o 
  13   3   3      254.11      249.96     52.65 o 
  14   3   3      189.44      168.19     65.61 o 
  15   3   3     1845.22     1577.05     75.94 o 
  16   3   3        1.54       56.83     36.78 o 
 -17   4   3        3.53       26.54     24.42 o 
 -16   4   3       10.35       25.85     38.57 o 
 -15   4   3       21.01       36.28     16.33 o 
 -14   4   3      678.86      561.12    107.89 o 
 -13   4   3      231.59      228.70     53.48 o 
 -12   4   3     4617.69     4551.74     86.18 o 
 -11   4   3     1027.36      996.61     16.91 o 
 -10   4   3      127.34      106.74     16.82 o 
  -9   4   3     1324.63     1316.11     47.88 o 
  -8   4   3     3236.56     3144.69     31.45 o 
  -7   4   3      588.73      606.42     39.87 o 
  -6   4   3    11457.33    10616.01    108.45 o 
  -5   4   3     4681.85     4672.01     72.68 o 
  -4   4   3     3081.85     2959.94     31.33 o 
  -3   4   3     8678.43     8440.39     80.21 o 
  -2   4   3     1810.17     1823.57     20.64 o 
  -1   4   3      185.12      211.94      8.70 o 
   0   4   3     2780.96     2937.97     32.70 o 
   1   4   3       13.05       11.36      6.47 o 
   2   4   3    14378.33    14015.69    107.23 o 
   3   4   3     5438.81     5498.79     83.60 o 
   4   4   3     6522.68     6398.19     92.90 o 
   5   4   3     3849.52     3919.26     72.45 o 
   6   4   3      488.68      523.30    110.68 o 
   7   4   3      613.77      611.28     50.20 o 
   8   4   3     3200.02     3358.87     25.75 o 
   9   4   3      756.13      737.06     12.42 o 
  10   4   3     7807.03     7992.58    170.81 o 
  11   4   3     2100.12     2030.12     87.48 o 
  12   4   3       70.33       57.24     26.63 o 
  13   4   3     1005.03      902.58     79.02 o 
  14   4   3     1038.74      850.62    217.37 o 
  15   4   3       99.91      131.34     53.03 o 
 -16   5   3      401.90      343.59     79.25 o 
 -15   5   3      234.08      207.65     93.76 o 
 -14   5   3      677.10      560.10    126.14 o 
 -13   5   3       35.68       18.85     24.91 o 
 -12   5   3      529.84      451.27    103.05 o 
 -11   5   3     1003.02      962.44     47.79 o 
 -10   5   3     4569.05     4768.95     79.44 o 
  -9   5   3      145.43       97.42     31.53 o 
  -8   5   3     3942.99     3967.94     60.29 o 
  -7   5   3     3515.14     3455.18     78.89 o 
  -6   5   3      310.06      264.35     19.37 o 
  -5   5   3       28.60       21.13      6.24 o 
  -4   5   3     2787.93     2748.39     35.44 o 
  -3   5   3     3964.95     4178.35     46.96 o 
  -2   5   3      580.46      560.45     14.39 o 
  -1   5   3      102.80      110.43      9.47 o 
   0   5   3     3186.18     3106.22     35.53 o 
   1   5   3    11422.29    10767.05    125.24 o 
   2   5   3      122.65      122.06     15.27 o 
   3   5   3     4011.07     4162.20     94.54 o 
   4   5   3     2957.93     2862.68     48.47 o 
   5   5   3        0.47        8.77     28.30 o 
   6   5   3     1959.63     2070.12    121.42 o 
   7   5   3      986.35      935.51     53.12 o 
   8   5   3     3019.72     3172.22    130.50 o 
   9   5   3     1282.69     1329.88     90.53 o 
  10   5   3      128.10      141.16     56.51 o 
  11   5   3       17.61       10.32     25.93 o 
  12   5   3      279.71      182.91     76.46 o 
  13   5   3       71.78       92.73     37.32 o 
  14   5   3      425.01      337.59     91.05 o 
 -15   6   3      358.04      233.78     89.65 o 
 -14   6   3        2.19        1.71     28.19 o 
 -13   6   3     1016.83      978.71     79.08 o 
 -12   6   3       32.33       31.96     24.95 o 
 -11   6   3     2027.88     1986.79     66.93 o 
 -10   6   3      371.43      349.07     82.99 o 
  -9   6   3      547.57      573.69     47.14 o 
  -8   6   3        4.91       22.22     17.12 o 
  -7   6   3      776.83      748.59     18.19 o 
  -6   6   3      530.36      501.44     12.11 o 
  -5   6   3    16148.13    16035.76    242.43 o 
  -4   6   3        1.62       10.26      8.10 o 
  -3   6   3     3046.90     3162.27     52.37 o 
  -2   6   3     1331.52     1367.61     23.84 o 
  -1   6   3     1814.71     1928.33     35.82 o 
   0   6   3      188.30      221.39     20.66 o 
   1   6   3     3494.44     3488.88     63.82 o 
   2   6   3       76.30       56.62     11.12 o 
   3   6   3     7617.08     7887.84    143.42 o 
   4   6   3      105.72      117.47     15.38 o 
   5   6   3     2002.68     2021.75     68.14 o 
   6   6   3      811.66      799.82     49.61 o 
   7   6   3      974.90      875.82     62.55 o 
   8   6   3       79.24       51.78     30.11 o 
   9   6   3     2021.11     1888.80    128.99 o 
  10   6   3      427.33      317.38    109.08 o 
  11   6   3     2745.99     2863.20    171.93 o 
  12   6   3      190.42      179.99     53.54 o 
  13   6   3      805.33      707.75    167.45 o 
  14   6   3       14.60       56.36     46.17 o 
 -14   7   3      732.03      591.95    167.91 o 
 -13   7   3        0.71       23.02     33.47 o 
 -12   7   3      401.30      298.48     74.65 o 
 -11   7   3      123.72       86.54     29.57 o 
 -10   7   3      446.04      410.68     42.80 o 
  -9   7   3     2555.77     2672.37     67.49 o 
  -8   7   3     2528.52     2749.17     81.77 o 
  -7   7   3        0.66       25.41     15.53 o 
  -6   7   3      256.25      261.41     19.43 o 
  -5   7   3      305.99      289.71     16.72 o 
  -4   7   3     1036.93     1092.71     32.45 o 
  -3   7   3      907.56      882.84     34.33 o 
  -2   7   3      794.32      824.80     19.50 o 
  -1   7   3     1718.99     1888.30     32.11 o 
   0   7   3     4426.39     4694.59     72.48 o 
   1   7   3      833.31      875.27     21.46 o 
   2   7   3     2701.16     2838.23     43.40 o 
   3   7   3       71.86       68.12     13.11 o 
   4   7   3      640.77      626.35     31.62 o 
   5   7   3      379.66      369.88     49.22 o 
   6   7   3      199.26      185.91     49.37 o 
   7   7   3     1825.12     1881.87     75.73 o 
   8   7   3     4215.61     4463.53    128.23 o 
   9   7   3      245.66      286.74     73.71 o 
  10   7   3      189.96      193.22     58.81 o 
  11   7   3      109.15      150.85     61.43 o 
  12   7   3      166.13      145.55     52.89 o 
  13   7   3      276.78      166.12     72.92 o 
 -13   8   3      231.72      261.65     68.21 o 
 -12   8   3      693.87      553.33    128.20 o 
 -11   8   3       48.44       16.96     19.35 o 
 -10   8   3      150.48       87.91     28.19 o 
  -9   8   3      271.14      230.73     33.28 o 
  -8   8   3        1.67       16.13     12.85 o 
  -7   8   3      142.06       98.17     21.81 o 
  -6   8   3     2134.87     2308.20     72.17 o 
  -5   8   3      234.42      231.72     31.05 o 
  -4   8   3      885.86      925.72     26.77 o 
  -3   8   3       36.66       51.40     13.71 o 
  -2   8   3      774.78      810.31     26.42 o 
  -1   8   3       78.10       63.14      9.72 o 
   0   8   3     1161.13     1152.16     28.18 o 
   1   8   3       27.91       20.84     12.60 o 
   2   8   3     1677.70     1751.87     61.54 o 
   3   8   3        4.66        8.71      9.29 o 
   4   8   3     1915.09     2041.10     48.20 o 
   5   8   3       48.13       21.96     26.27 o 
   6   8   3      190.13      201.45     44.11 o 
   7   8   3       76.44       77.48     42.84 o 
   8   8   3        0.21       19.32     35.57 o 
   9   8   3      426.65      369.76    107.82 o 
  10   8   3      567.84      447.60    145.72 o 
  11   8   3       79.31       94.98     47.71 o 
 -11   9   3      117.72       63.90     30.29 o 
 -10   9   3       34.62       24.31     21.98 o 
  -9   9   3     1158.55     1057.53    100.21 o 
  -8   9   3      216.39      180.71     45.75 o 
  -7   9   3      827.80      854.21     35.07 o 
  -6   9   3       50.71       45.07     16.36 o 
  -5   9   3      244.38      283.15     36.01 o 
  -4   9   3        4.15       10.59      9.83 o 
  -3   9   3      965.37      994.14     32.38 o 
  -2   9   3      918.17      941.13     32.76 o 
  -1   9   3     1186.34     1257.55     34.17 o 
   0   9   3      110.71      106.87     17.87 o 
   1   9   3     3670.50     3858.37     61.51 o 
   2   9   3        1.20       17.28     15.04 o 
   3   9   3      314.04      288.11     44.66 o 
   4   9   3        1.07       20.42     26.36 o 
   5   9   3      185.98      184.71     37.05 o 
   6   9   3      100.63      116.49     27.30 o 
   7   9   3     1914.84     2163.21    108.58 o 
   8   9   3       14.31       28.90     22.22 o 
   9   9   3      672.67      565.76    153.12 o 
  10   9   3        2.92       68.11     31.55 o 
  -9  10   3       18.71       20.73     21.03 o 
  -8  10   3        5.61       16.41     22.87 o 
  -7  10   3       57.05       50.64     25.33 o 
  -6  10   3      279.82      235.88     35.71 o 
  -5  10   3      551.54      493.06     60.39 o 
  -4  10   3      885.82      948.39     48.74 o 
  -3  10   3      801.83      794.82     52.31 o 
  -2  10   3      104.52       85.69     18.88 o 
  -1  10   3        3.93        4.18     14.69 o 
   0  10   3       21.86       21.40     13.65 o 
   1  10   3      252.96      245.56     36.82 o 
   2  10   3      719.11      776.70     50.33 o 
   3  10   3      237.33      211.39     26.47 o 
   4  10   3      358.12      365.59     46.94 o 
   5  10   3      251.87      243.11     47.15 o 
   6  10   3      102.61      114.85     23.90 o 
   7  10   3       19.36       29.00     18.28 o 
  -5  11   3       24.06       34.06     15.26 o 
  -4  11   3        2.46       26.83     11.78 o 
  -3  11   3       72.40       54.70     17.23 o 
  -2  11   3      408.46      321.51     69.79 o 
  -1  11   3       42.34        7.92     22.86 o 
   0  11   3      598.60      599.80     50.52 o 
   1  11   3       27.18       23.10     16.61 o 
   2  11   3      153.27      133.56     27.51 o 
   3  11   3       79.56       69.69     18.97 o 
   4  11   3       50.33       21.83     16.66 o 
 -18   0   4      175.01      181.61     98.05 o 
 -16   0   4     1614.97     1615.77     65.82 o 
 -14   0   4      995.19      979.03     78.35 o 
 -12   0   4     5103.09     5250.75    183.61 o 
 -10   0   4    13868.22    13341.51    299.03 o 
  -8   0   4     2621.31     2646.13     37.14 o 
  -6   0   4    10545.24    10103.02    113.75 o 
   0   0   4    11971.79    11194.89    120.44 o 
   2   0   4     4819.68     4716.98     60.80 o 
   4   0   4     3316.79     3467.65     49.16 o 
   6   0   4    22050.64    20630.05    345.81 o 
   8   0   4      970.81      934.29     33.28 o 
  10   0   4     7199.30     7466.97    173.21 o 
  12   0   4      196.78      169.24     34.73 o 
  14   0   4     3461.15     4003.77    116.73 o 
  16   0   4       64.69       55.53     24.98 o 
 -18   1   4        2.21       24.92     25.45 o 
 -17   1   4       56.48       27.79     16.48 o 
 -16   1   4      153.43      133.46     28.88 o 
 -15   1   4      365.08      302.63     80.68 o 
 -14   1   4     2326.32     2462.60     87.58 o 
 -13   1   4      461.34      474.11     28.04 o 
 -12   1   4       13.30       15.08     17.76 o 
 -11   1   4     8213.86     8449.10    141.08 o 
 -10   1   4     1790.69     1864.16     30.30 o 
  -9   1   4       43.15       41.30      7.50 o 
  -8   1   4     2910.86     2648.85     27.69 o 
  -7   1   4     8094.74     7928.19     54.49 o 
  -6   1   4     2402.06     2469.76     27.34 o 
  -5   1   4     1713.61     1732.31     17.62 o 
  -4   1   4     2502.35     2222.56     30.90 o 
  -3   1   4    17961.23    17548.08    109.02 o 
  -2   1   4    13272.45    13426.50    132.05 o 
  -1   1   4     1310.97     1284.71     13.54 o 
   0   1   4      129.79      129.16      6.96 o 
   1   1   4     1179.48     1168.56     13.13 o 
   2   1   4     7351.29     6787.68     61.13 o 
   3   1   4     8361.76     7895.68     50.53 o 
   4   1   4     2902.84     2856.86     29.62 o 
   5   1   4    34038.13    35023.63    388.41 o 
   6   1   4     2997.40     3259.59     75.26 o 
   7   1   4     4575.87     4734.26     70.00 o 
   8   1   4     3408.75     3332.29     52.21 o 
   9   1   4       11.68        4.55     85.48 o 
  10   1   4      124.17      162.67     23.73 o 
  11   1   4     3585.17     3702.64     79.03 o 
  12   1   4     1306.83     1293.90     52.22 o 
  13   1   4     1160.16     1091.12     43.57 o 
  14   1   4      170.22      148.92     29.12 o 
  15   1   4       12.32      -12.61     19.89 o 
  16   1   4       14.15       15.58     17.25 o 
 -18   2   4      336.47      163.50    106.47 o 
 -17   2   4     1111.85     1263.00    235.01 o 
 -16   2   4      593.91      635.40     44.40 o 
 -15   2   4        5.26       17.89     13.99 o 
 -14   2   4      164.84      134.70     36.05 o 
 -13   2   4      276.77      235.80     56.00 o 
 -12   2   4       57.11       38.64     13.53 o 
 -11   2   4      699.32      690.37     20.57 o 
 -10   2   4     3397.71     3425.05     85.13 o 
  -9   2   4     4949.18     4797.70     63.37 o 
  -8   2   4     2338.36     2410.90     29.61 o 
  -7   2   4     6634.64     6736.50    124.39 o 
  -6   2   4      361.77      355.01      6.90 o 
  -5   2   4     5474.87     5427.22     56.61 o 
  -4   2   4      950.11      995.09     12.33 o 
  -3   2   4     1106.92      979.19     16.20 o 
  -2   2   4    36887.23    37950.75    305.37 o 
  -1   2   4    26947.56    26464.48    198.97 o 
   0   2   4     3674.84     3633.85     70.78 o 
   1   2   4       44.58       36.46      7.01 o 
   2   2   4       46.61       46.71     10.11 o 
   3   2   4    20047.76    19864.55    225.62 o 
   4   2   4     1384.54     1623.02     28.09 o 
   5   2   4     8366.09     8065.35     90.50 o 
   6   2   4     2482.09     2252.79     45.76 o 
   7   2   4     1338.51     1257.20     20.49 o 
   8   2   4       26.82       32.35      9.23 o 
   9   2   4     5348.92     5557.49     90.51 o 
  10   2   4     2993.97     3120.95     46.08 o 
  11   2   4     4030.70     4043.33     73.58 o 
  12   2   4      314.34      280.72     50.11 o 
  13   2   4      444.16      467.40     36.39 o 
  14   2   4      698.21      692.71     95.06 o 
  15   2   4      528.62      556.41     60.69 o 
  16   2   4       18.31       27.47     51.81 o 
 -17   3   4      112.83       86.04     40.61 o 
 -16   3   4      356.13      309.10     73.46 o 
 -15   3   4       66.10       78.91     37.03 o 
 -14   3   4     1218.79     1143.28     34.29 o 
 -13   3   4      693.05      706.56     33.53 o 
 -12   3   4     3639.27     3600.68     81.56 o 
 -11   3   4     1281.90     1294.04     29.16 o 
 -10   3   4     6187.90     6663.99    103.98 o 
  -9   3   4      234.01      254.40     25.62 o 
  -8   3   4     7855.04     8058.49    122.20 o 
  -7   3   4      346.19      489.62     14.38 o 
  -6   3   4     2414.39     2387.16     29.91 o 
  -5   3   4     1532.24     1555.31     21.46 o 
  -4   3   4    23275.01    22474.60    125.72 o 
  -3   3   4       69.34       70.42      8.69 o 
  -2   3   4     3847.02     3571.94     35.47 o 
  -1   3   4     1492.68     1458.52     25.37 o 
   0   3   4     2640.80     2540.22     37.41 o 
   1   3   4      267.67      232.83     10.97 o 
   2   3   4     2148.18     2059.85     26.57 o 
   3   3   4       10.09       16.93      7.75 o 
   4   3   4    29714.74    29742.64    382.30 o 
   5   3   4     1515.16     1580.36     38.23 o 
   6   3   4      894.89      919.27     28.61 o 
   7   3   4      135.43      145.14     27.51 o 
   8   3   4      538.06      508.54     14.79 o 
   9   3   4      133.34      117.94     26.50 o 
  10   3   4      437.36      416.57     39.12 o 
  11   3   4      116.57      114.40     31.23 o 
  12   3   4     5129.34     5015.24    127.90 o 
  13   3   4      684.37      549.58    152.46 o 
  14   3   4       28.35      -25.27     51.09 o 
  15   3   4      132.18      110.07     39.83 o 
 -17   4   4      711.73      766.86    216.61 o 
 -16   4   4      510.94      623.95    118.88 o 
 -15   4   4      281.18      145.73     52.71 o 
 -14   4   4       34.63       18.00     23.80 o 
 -13   4   4      126.31       93.47     27.70 o 
 -12   4   4       48.57       43.60     21.92 o 
 -11   4   4       41.39       43.83      8.48 o 
 -10   4   4     2925.76     2925.23     43.35 o 
  -9   4   4    12211.81    12283.55    176.10 o 
  -8   4   4     1689.63     1679.16     22.79 o 
  -7   4   4      469.79      543.46     18.12 o 
  -6   4   4     1242.01     1305.12     16.18 o 
  -5   4   4      554.23      537.47     11.08 o 
  -4   4   4      662.72      583.64     11.96 o 
  -3   4   4     7050.04     6787.43     58.57 o 
  -2   4   4     4945.54     4930.94     45.10 o 
  -1   4   4    14419.62    13912.66    152.80 o 
   0   4   4    10757.39    11103.55    134.70 o 
   1   4   4      746.12      754.87     17.02 o 
   2   4   4      902.97      933.24     33.26 o 
   3   4   4      494.55      591.05     15.05 o 
   4   4   4     2206.65     2343.97     38.86 o 
   5   4   4     3440.24     3464.86     54.98 o 
   6   4   4     1208.58     1128.85     34.70 o 
   7   4   4     4660.35     4724.85     82.60 o 
   8   4   4     1687.65     1718.74     25.85 o 
   9   4   4      392.70      366.23     16.47 o 
  10   4   4       25.90        2.51     20.28 o 
  11   4   4      516.32      564.94     47.37 o 
  12   4   4        2.96       16.53     41.59 o 
  13   4   4     3226.96     3155.47    106.31 o 
  14   4   4      238.08      210.12     56.09 o 
  15   4   4       35.26        0.63     34.64 o 
 -16   5   4       43.35       56.89     25.96 o 
 -15   5   4      242.41      158.96     39.22 o 
 -14   5   4        0.13       20.83     34.12 o 
 -13   5   4      683.42      748.35     54.27 o 
 -12   5   4     1366.34     1429.39     94.02 o 
 -11   5   4     3450.90     3401.09     84.78 o 
 -10   5   4      666.67      599.65     19.20 o 
  -9   5   4      366.92      356.63     18.20 o 
  -8   5   4      732.60      696.78     14.75 o 
  -7   5   4      869.90      888.71     14.08 o 
  -6   5   4        8.78       12.62      6.20 o 
  -5   5   4     2811.12     2808.82     46.54 o 
  -4   5   4     2020.63     1967.81     33.87 o 
  -3   5   4    18918.42    18942.39    282.93 o 
  -2   5   4     7149.50     7569.42     79.01 o 
  -1   5   4       71.10       64.21      9.79 o 
   0   5   4     6119.66     6459.51    154.22 o 
   1   5   4       58.69       63.73     15.49 o 
   2   5   4      653.16      628.81     14.55 o 
   3   5   4     7710.58     7669.59    112.13 o 
   4   5   4    11945.01    11741.11    211.46 o 
   5   5   4     6176.34     6327.91    124.58 o 
   6   5   4      255.43      265.07     68.45 o 
   7   5   4        3.00       30.85     51.53 o 
   8   5   4       72.44       51.28     40.62 o 
   9   5   4      335.45      343.62     78.50 o 
  10   5   4      851.25      627.98    142.76 o 
  11   5   4     2515.01     2615.98    108.44 o 
  12   5   4      635.48      528.16    149.60 o 
  13   5   4     1092.22      977.97     62.58 o 
  14   5   4        7.32        5.66     37.01 o 
 -15   6   4       30.88       69.39     25.91 o 
 -14   6   4      126.92       82.91     36.22 o 
 -13   6   4      191.35      148.86     33.37 o 
 -12   6   4       61.00       39.44     20.31 o 
 -11   6   4      194.81      260.03     37.96 o 
 -10   6   4     2256.67     2173.60     85.22 o 
  -9   6   4      762.47      806.73     49.00 o 
  -8   6   4     6998.69     7581.16    132.64 o 
  -7   6   4      100.54      103.16     19.49 o 
  -6   6   4        9.91       17.48      6.00 o 
  -5   6   4     1112.53     1166.16     21.23 o 
  -4   6   4      356.37      367.88     20.51 o 
  -3   6   4       22.66       19.57      8.00 o 
  -2   6   4     9814.84     9757.62    153.78 o 
  -1   6   4        0.66       27.28      9.63 o 
   0   6   4     8121.12     8600.50    163.52 o 
   1   6   4      563.36      524.32     19.06 o 
   2   6   4     1248.02     1275.33     61.47 o 
   3   6   4      297.12      317.66     13.09 o 
   4   6   4      267.48      304.81     28.47 o 
   5   6   4        3.99       -0.31     38.53 o 
   6   6   4     5477.45     5888.98    166.23 o 
   7   6   4      253.50      214.83     60.48 o 
   8   6   4       68.83       93.33     31.92 o 
   9   6   4      446.49      436.82     99.05 o 
  10   6   4      364.48      357.53     76.82 o 
  11   6   4      256.74      222.18     67.18 o 
  12   6   4      393.10      318.79     81.07 o 
  13   6   4       86.70       54.63     32.42 o 
 -14   7   4       50.83       74.21     32.01 o 
 -13   7   4      150.31      101.97     36.46 o 
 -12   7   4     1142.61     1093.79     87.73 o 
 -11   7   4      707.52      749.43     91.72 o 
 -10   7   4      341.38      326.13     21.99 o 
  -9   7   4      725.37      743.06     40.50 o 
  -8   7   4      365.87      349.97     38.87 o 
  -7   7   4      767.64      790.96     21.79 o 
  -6   7   4     2222.32     2211.86     34.98 o 
  -5   7   4     2851.73     3070.01     46.30 o 
  -4   7   4      879.94      908.54     20.02 o 
  -3   7   4     3113.76     3368.79     54.22 o 
  -2   7   4     2559.30     2617.97     49.88 o 
  -1   7   4      409.74      425.26     36.02 o 
   0   7   4      185.46      186.31     19.35 o 
   1   7   4      669.81      697.26     22.83 o 
   2   7   4     1167.50     1200.49     41.80 o 
   3   7   4     2073.59     2009.96     57.64 o 
   4   7   4     1880.02     1966.24     34.72 o 
   5   7   4     2015.23     1996.84    135.80 o 
   6   7   4      789.22      935.95     99.08 o 
   7   7   4      151.10      139.98     37.81 o 
   8   7   4        7.97        6.34     37.78 o 
   9   7   4       44.04       59.21     35.74 o 
  10   7   4      916.12      833.47    179.90 o 
  11   7   4      618.84      574.24    134.67 o 
  12   7   4      177.62      117.58     43.86 o 
 -13   8   4        0.69       37.01     20.73 o 
 -12   8   4       55.01       79.62     22.27 o 
 -11   8   4      141.40      110.52     31.78 o 
 -10   8   4      294.61      221.45     40.55 o 
  -9   8   4     3102.76     3404.62     64.98 o 
  -8   8   4       70.06       76.53     14.54 o 
  -7   8   4      644.77      638.35     49.98 o 
  -6   8   4       37.09       37.26     12.34 o 
  -5   8   4     1421.06     1484.05     25.91 o 
  -4   8   4      731.78      725.23     24.40 o 
  -3   8   4     1202.12     1197.34     39.78 o 
  -2   8   4      586.19      617.25     34.55 o 
  -1   8   4     2401.00     2600.10     42.96 o 
   0   8   4       95.17       66.94     16.31 o 
   1   8   4     3141.08     3299.60     91.80 o 
   2   8   4      464.08      428.70     41.06 o 
   3   8   4      138.70      111.21     32.17 o 
   4   8   4      401.33      341.20     36.69 o 
   5   8   4      499.13      425.64     85.10 o 
   6   8   4      993.33     1066.41    113.55 o 
   7   8   4     2933.65     3093.74    104.69 o 
   8   8   4        2.52       18.23     36.66 o 
   9   8   4     1242.66     1283.81     81.77 o 
  10   8   4       30.07       -6.49     64.49 o 
  11   8   4      108.34       99.40     30.10 o 
 -11   9   4        0.25       24.59     24.18 o 
 -10   9   4      153.88      111.84     38.69 o 
  -9   9   4       11.64       24.94     24.99 o 
  -8   9   4      119.36      124.24     35.69 o 
  -7   9   4      145.40       82.78     20.34 o 
  -6   9   4     1998.27     2103.30     48.76 o 
  -5   9   4      276.02      245.45     33.42 o 
  -4   9   4      897.55      890.96     28.60 o 
  -3   9   4      100.44      103.49     18.34 o 
  -2   9   4      277.96      232.72     33.77 o 
  -1   9   4      158.67      175.89     26.14 o 
   0   9   4      548.71      564.39     33.83 o 
   1   9   4       28.11       37.73     10.38 o 
   2   9   4     1612.96     1680.39     45.54 o 
   3   9   4      426.09      422.67     47.66 o 
   4   9   4     1201.91     1268.43     52.32 o 
   5   9   4       21.27       11.02     23.83 o 
   6   9   4      166.45      189.92     43.75 o 
   7   9   4       82.03       63.21     39.19 o 
   8   9   4       59.12       62.79     34.82 o 
   9   9   4       63.36       81.02     35.39 o 
  -9  10   4      252.78      209.09     40.65 o 
  -8  10   4      296.91      258.70     42.27 o 
  -7  10   4      332.23      264.15     48.67 o 
  -6  10   4      256.16      233.78     39.89 o 
  -5  10   4        9.16       28.80     15.01 o 
  -4  10   4       56.29       59.30     15.87 o 
  -3  10   4      170.44      167.93     29.20 o 
  -2  10   4      473.06      432.44     48.10 o 
  -1  10   4      478.56      497.49     44.50 o 
   0  10   4      647.36      644.79     36.51 o 
   1  10   4       99.16       74.50     28.15 o 
   2  10   4       31.81       55.99     17.15 o 
   3  10   4      190.04      145.69     25.41 o 
   4  10   4        5.44       25.21     22.15 o 
   5  10   4      658.31      740.14     71.21 o 
   6  10   4      196.24      146.81     34.37 o 
   7  10   4       79.59      102.60     34.86 o 
  -5  11   4      449.17      390.39     73.60 o 
  -4  11   4       87.00       90.13     18.51 o 
  -3  11   4      251.88      208.65     35.37 o 
  -2  11   4        0.30       23.14     12.83 o 
  -1  11   4        0.48       16.66     13.89 o 
   0  11   4        0.38       27.12     18.68 o 
   1  11   4      142.32      133.15     24.97 o 
   2  11   4       58.91       61.98     19.92 o 
   3  11   4      569.64      596.62     61.86 o 
 -17   0   5       17.65       -3.23     28.84 o 
 -15   0   5     1116.45     1025.05    122.27 o 
 -13   0   5     9705.62    10668.18    219.29 o 
 -11   0   5       48.79       40.22     31.33 o 
  -9   0   5      878.75      853.73     57.39 o 
  -7   0   5    12919.10    12229.59    176.50 o 
  -5   0   5    31762.60    32641.54    558.25 o 
  -3   0   5       14.52       16.49     13.64 o 
  -1   0   5     1291.36     1242.46     19.38 o 
   1   0   5    55674.29    57207.48   1128.90 o 
   3   0   5    10008.20     9573.42     93.94 o 
   5   0   5    14216.83    14339.13    255.77 o 
   7   0   5      227.34      298.70     62.68 o 
   9   0   5    12548.87    13296.42    337.52 o 
  11   0   5       40.35       -0.29     41.31 o 
  13   0   5      651.79      609.91     56.01 o 
  15   0   5       58.71       60.54     26.02 o 
 -18   1   5       17.43        2.48     37.73 o 
 -17   1   5      136.93      158.69     43.55 o 
 -16   1   5     1535.01     1743.52     76.78 o 
 -15   1   5      100.54       30.14     38.33 o 
 -14   1   5     3270.94     3502.18    111.32 o 
 -13   1   5       14.97        1.25     22.06 o 
 -12   1   5     2438.23     2421.64     68.01 o 
 -11   1   5      481.69      495.15     21.52 o 
 -10   1   5      112.64      115.77     23.32 o 
  -9   1   5      221.58      228.18      8.77 o 
  -8   1   5    14980.60    14674.84    145.99 o 
  -7   1   5    10685.30    10147.76     66.66 o 
  -6   1   5     8162.08     8079.07     63.39 o 
  -5   1   5     1985.87     1936.31     20.78 o 
  -4   1   5     2314.94     2459.21     25.14 o 
  -3   1   5    24199.56    24644.74    195.80 o 
  -2   1   5      638.48      659.18     11.51 o 
  -1   1   5     2821.31     2722.37     35.66 o 
   0   1   5    45541.61    48489.25    354.76 o 
   1   1   5     2276.06     2085.56     21.59 o 
   2   1   5      493.17      450.64     10.22 o 
   3   1   5      455.92      476.27     12.67 o 
   4   1   5     5950.99     6285.25     53.16 o 
   5   1   5      253.07      252.83     25.93 o 
   6   1   5     1806.04     1842.18     32.39 o 
   7   1   5     1061.29      940.23     27.51 o 
   8   1   5    16726.44    17841.94    475.81 o 
   9   1   5     4779.09     4886.18     90.77 o 
  10   1   5      580.71      527.44     34.26 o 
  11   1   5        9.17        6.86     16.33 o 
  12   1   5       31.60       19.05     14.58 o 
  13   1   5       55.86       27.44     11.88 o 
  14   1   5     1094.78     1134.71     59.91 o 
  15   1   5      929.18      985.52     87.21 o 
 -18   2   5       45.77       56.81     38.29 o 
 -17   2   5      201.56      241.93     69.14 o 
 -16   2   5        5.61       63.96     33.07 o 
 -15   2   5      320.65      314.76     51.73 o 
 -14   2   5     2664.70     2717.57    100.62 o 
 -13   2   5     1519.59     1380.32    119.44 o 
 -12   2   5      187.27      174.91     24.23 o 
 -11   2   5      500.54      502.92     27.32 o 
 -10   2   5     1464.35     1546.96     30.27 o 
  -9   2   5     4078.99     4234.34     55.18 o 
  -8   2   5     1792.10     1724.79     23.14 o 
  -7   2   5     1117.94     1042.51     14.89 o 
  -6   2   5    18066.39    17828.37    129.30 o 
  -5   2   5     2835.66     2727.37     34.56 o 
  -4   2   5     5343.19     5109.88     83.83 o 
  -3   2   5      145.58      138.72      8.81 o 
  -2   2   5     2926.10     2782.58     32.14 o 
  -1   2   5    15729.34    15086.79    130.82 o 
   0   2   5      287.25      311.10      6.99 o 
   1   2   5     5989.66     5698.63     55.52 o 
   2   2   5    33845.11    33456.89    251.47 o 
   3   2   5     1803.93     1893.83     26.86 o 
   4   2   5      696.01      691.65     24.29 o 
   5   2   5      396.24      379.71     30.80 o 
   6   2   5     4337.79     4195.17     73.57 o 
   7   2   5     2446.75     2384.47     52.28 o 
   8   2   5     3575.34     3598.48     60.40 o 
   9   2   5     3494.38     3597.97     72.12 o 
  10   2   5     1656.79     1700.10     40.20 o 
  11   2   5      104.23       42.31     23.13 o 
  12   2   5      758.92      629.62     38.27 o 
  13   2   5     1201.81     1203.06     41.49 o 
  14   2   5      817.77      794.27     47.87 o 
  15   2   5       94.35       81.57     31.86 o 
 -17   3   5      500.29      422.82    119.45 o 
 -16   3   5      151.76      104.45     37.72 o 
 -15   3   5     1201.20     1235.13     48.04 o 
 -14   3   5        2.44        0.59     13.27 o 
 -13   3   5      287.06      265.94     51.41 o 
 -12   3   5      265.83      280.33     45.47 o 
 -11   3   5     2791.56     2905.41     46.30 o 
 -10   3   5       12.10       27.74     11.91 o 
  -9   3   5     4721.37     4809.98     62.58 o 
  -8   3   5      449.16      462.97      8.55 o 
  -7   3   5     8432.13     7926.99     75.09 o 
  -6   3   5     2252.63     2476.48     36.29 o 
  -5   3   5     3113.17     2929.89     34.77 o 
  -4   3   5     1004.04     1045.94     16.97 o 
  -3   3   5     1370.04     1306.79     15.65 o 
  -2   3   5     3256.99     3221.41     57.25 o 
  -1   3   5    20735.13    19324.06    172.98 o 
   0   3   5       65.42       76.29      6.72 o 
   1   3   5    15328.56    14413.52    170.34 o 
   2   3   5     2631.88     2610.84     45.72 o 
   3   3   5     6501.68     6723.14     82.41 o 
   4   3   5      370.32      399.87     18.37 o 
   5   3   5      564.90      815.36     49.88 o 
   6   3   5        1.74       14.96      8.50 o 
   7   3   5    13941.22    14359.13    326.20 o 
   8   3   5       37.25       29.78     17.01 o 
   9   3   5      648.83      676.12     17.58 o 
  10   3   5       99.75       56.17     17.73 o 
  11   3   5      170.41      185.78     30.51 o 
  12   3   5      201.72      157.27     46.00 o 
  13   3   5       54.49       52.24     28.35 o 
  14   3   5       12.97       29.58     48.64 o 
  15   3   5     1697.78     1805.16     80.32 o 
 -17   4   5       32.24       34.50     52.62 o 
 -16   4   5      248.29      212.23     58.66 o 
 -15   4   5       18.25       18.47     30.64 o 
 -14   4   5      748.24      758.89     77.85 o 
 -13   4   5     1325.06     1299.20     44.38 o 
 -12   4   5     2513.79     2401.21     56.72 o 
 -11   4   5      568.64      625.70     25.56 o 
 -10   4   5      533.63      489.40     17.72 o 
  -9   4   5       60.68       44.18      9.45 o 
  -8   4   5     1549.40     1463.10     23.23 o 
  -7   4   5      971.22      918.51      9.98 o 
  -6   4   5    18714.67    18511.39    204.75 o 
  -5   4   5    10013.19    10303.31    119.84 o 
  -4   4   5     3241.11     3445.93     37.37 o 
  -3   4   5     2005.02     2071.21     21.46 o 
  -2   4   5    17838.59    17797.86    185.81 o 
  -1   4   5      709.46      759.18     12.78 o 
   0   4   5     1102.25     1188.19     27.15 o 
   1   4   5     3735.56     4015.79     50.04 o 
   2   4   5    12171.10    11618.28    183.00 o 
   3   4   5     4232.77     4385.04    113.44 o 
   4   4   5     1850.96     1772.33     35.88 o 
   5   4   5     2822.42     2786.93     56.18 o 
   6   4   5     4864.35     4884.20     85.35 o 
   7   4   5       13.33       30.42     16.62 o 
   8   4   5      742.92      689.48     32.28 o 
   9   4   5       15.15       44.34     15.06 o 
  10   4   5     3834.38     4046.44    115.34 o 
  11   4   5      760.02      710.87    138.43 o 
  12   4   5      114.93       52.78     34.49 o 
  13   4   5      116.83       62.37     57.10 o 
  14   4   5     1728.98     1744.55     81.16 o 
 -16   5   5      697.18      458.92    164.36 o 
 -15   5   5      921.02      925.13     66.55 o 
 -14   5   5      221.03      209.33     47.73 o 
 -13   5   5      100.56      127.15     31.73 o 
 -12   5   5      291.98      304.75     58.06 o 
 -11   5   5        1.98        3.69     12.29 o 
 -10   5   5     2486.69     2496.46     43.50 o 
  -9   5   5     1953.18     1906.68     42.76 o 
  -8   5   5     4689.28     4702.57     78.67 o 
  -7   5   5     1790.38     1787.51     23.96 o 
  -6   5   5      492.38      473.96     20.97 o 
  -5   5   5       12.07       14.30      4.20 o 
  -4   5   5     1543.93     1442.91     40.45 o 
  -3   5   5     1929.88     2059.39     34.17 o 
  -2   5   5     7623.84     7844.99     85.20 o 
  -1   5   5     2908.93     2994.96     42.76 o 
   0   5   5    14784.42    14995.74    252.38 o 
   1   5   5     1527.47     1491.58     19.83 o 
   2   5   5       21.32       24.95      8.16 o 
   3   5   5     2079.47     2111.92     41.36 o 
   4   5   5     2379.57     2421.52     52.47 o 
   5   5   5      320.65      317.65     16.15 o 
   6   5   5     6235.38     6523.33    109.53 o 
   7   5   5     6889.86     7062.14    144.38 o 
   8   5   5     3275.54     3315.77     64.78 o 
   9   5   5        0.18      -27.55     93.54 o 
  10   5   5        2.72       53.86     27.47 o 
  11   5   5      138.93       94.18     76.44 o 
  12   5   5      189.81      178.16     61.08 o 
  13   5   5       11.85      -26.59     54.77 o 
  14   5   5      710.13      501.74    158.02 o 
 -15   6   5       75.33       71.46     32.49 o 
 -14   6   5      102.56       78.66     20.36 o 
 -13   6   5      797.91      742.96     54.04 o 
 -12   6   5       68.26       86.41     28.65 o 
 -11   6   5      514.00      462.24     64.25 o 
 -10   6   5      315.07      324.68     34.32 o 
  -9   6   5     1213.12     1105.08     28.78 o 
  -8   6   5       26.54       28.70     17.57 o 
  -7   6   5     2081.23     2100.21     34.80 o 
  -6   6   5      340.55      319.15     13.26 o 
  -5   6   5     4486.14     4536.39     67.25 o 
  -4   6   5     1418.29     1508.03     33.49 o 
  -3   6   5     1492.22     1506.92     48.49 o 
  -2   6   5       22.27       39.82     11.34 o 
  -1   6   5     1179.94     1153.82     27.32 o 
   0   6   5      744.42      767.08     44.85 o 
   1   6   5     3462.78     3616.05     60.04 o 
   2   6   5       32.18       35.28     10.18 o 
   3   6   5     6583.33     7010.01    216.27 o 
   4   6   5      665.18      651.94     40.99 o 
   5   6   5      639.77      633.85     52.17 o 
   6   6   5      254.35      251.13     50.63 o 
   7   6   5     2345.66     2588.48     82.28 o 
   8   6   5       98.58       93.11     34.41 o 
   9   6   5      525.67      557.42     99.38 o 
  10   6   5       14.27       69.75     43.97 o 
  11   6   5      700.92      775.66     82.86 o 
  12   6   5      316.96      180.44     74.43 o 
  13   6   5      945.05      927.68    227.90 o 
 -14   7   5      301.20      218.76     54.95 o 
 -13   7   5       47.50       22.40     19.00 o 
 -12   7   5      136.19      123.59     32.49 o 
 -11   7   5      898.28      912.16    106.09 o 
 -10   7   5      143.52       97.75     28.77 o 
  -9   7   5     1309.82     1252.60     37.65 o 
  -8   7   5     2891.29     2881.86     57.24 o 
  -7   7   5        2.19        4.73     10.22 o 
  -6   7   5      550.37      495.46     25.44 o 
  -5   7   5      663.20      637.99     18.17 o 
  -4   7   5     1259.82     1253.70     36.21 o 
  -3   7   5      885.63      923.91     29.25 o 
  -2   7   5     1062.61     1062.93     29.43 o 
  -1   7   5     1596.20     1706.81     34.32 o 
   0   7   5     8122.73     8815.68    154.27 o 
   1   7   5      387.77      342.74     30.68 o 
   2   7   5      812.17      814.65     29.94 o 
   3   7   5       78.75      111.74     18.47 o 
   4   7   5       73.28       65.93     11.66 o 
   5   7   5     1326.20     1175.59     98.10 o 
   6   7   5     1139.42     1110.15    114.03 o 
   7   7   5      870.68      858.73    155.47 o 
   8   7   5     1246.90     1366.50     86.50 o 
   9   7   5      205.31      231.23     59.84 o 
  10   7   5      250.04      240.44     60.91 o 
  11   7   5        2.33      -13.74     50.31 o 
  12   7   5        8.28       60.46     44.29 o 
 -13   8   5      225.20      149.26     37.69 o 
 -12   8   5     1438.75     1335.79     73.16 o 
 -11   8   5       23.41       19.90     19.16 o 
 -10   8   5      233.15      148.98     23.67 o 
  -9   8   5        4.02       -0.59     20.27 o 
  -8   8   5        0.98        8.65     14.41 o 
  -7   8   5       37.10       27.64     13.01 o 
  -6   8   5     3680.32     3730.35     71.24 o 
  -5   8   5     1253.25     1270.84     39.74 o 
  -4   8   5     3245.05     3345.86     63.38 o 
  -3   8   5        8.99       11.22     13.17 o 
  -2   8   5     1607.31     1581.39     47.14 o 
  -1   8   5       14.70       46.74     13.60 o 
   0   8   5     1655.85     1799.45     39.19 o 
   1   8   5     1386.01     1401.59     32.17 o 
   2   8   5     1054.71     1096.60     50.15 o 
   3   8   5       54.70       50.53     15.62 o 
   4   8   5     2166.02     2318.31    185.66 o 
   5   8   5        7.09       28.30     24.52 o 
   6   8   5      272.97      263.25     69.64 o 
   7   8   5        3.58       18.85     71.36 o 
   8   8   5      391.57      372.14     75.25 o 
   9   8   5      271.42      269.50     69.36 o 
  10   8   5     1157.51     1157.40     65.27 o 
 -11   9   5      225.29      124.43     49.44 o 
 -10   9   5      328.25      251.60     55.13 o 
  -9   9   5      976.28      803.04    122.57 o 
  -8   9   5        2.60       -7.90     27.20 o 
  -7   9   5      733.83      719.69     55.20 o 
  -6   9   5       87.56       80.63     19.02 o 
  -5   9   5      126.86       74.19     17.00 o 
  -4   9   5       45.66       50.45     14.13 o 
  -3   9   5      696.09      623.73     26.81 o 
  -2   9   5      127.25      132.36     21.38 o 
  -1   9   5     1497.24     1591.72     42.46 o 
   0   9   5      418.04      381.87     33.11 o 
   1   9   5     2015.76     1956.40     46.09 o 
   2   9   5      242.09      236.18     29.25 o 
   3   9   5        3.18       21.26     20.16 o 
   4   9   5       16.71      -13.39     25.99 o 
   5   9   5      471.59      334.08     78.72 o 
   6   9   5      250.90      274.96     68.59 o 
   7   9   5     1118.24     1075.67    137.59 o 
   8   9   5        0.50       45.78     31.80 o 
   9   9   5      245.71      165.48     81.72 o 
  -9  10   5        5.83       10.79     30.60 o 
  -8  10   5       80.30       68.06     20.76 o 
  -7  10   5       82.79       85.66     17.69 o 
  -6  10   5      484.14      415.56     72.25 o 
  -5  10   5      182.24      140.89     23.60 o 
  -4  10   5      733.58      727.07     42.43 o 
  -3  10   5      135.40      101.56     19.21 o 
  -2  10   5       38.03       55.05     13.06 o 
  -1  10   5      101.18       73.01     15.71 o 
   0  10   5      167.66      140.21     20.44 o 
   1  10   5       46.07       47.41     15.30 o 
   2  10   5      428.08      374.87     64.56 o 
   3  10   5      415.81      457.14     69.77 o 
   4  10   5       32.17       44.50     17.12 o 
   5  10   5      152.21      176.57     47.35 o 
   6  10   5       78.26       74.69     27.23 o 
  -5  11   5       99.10       69.29     23.10 o 
  -4  11   5       10.08       27.15     19.57 o 
  -3  11   5        8.71       19.81     15.48 o 
  -2  11   5      325.70      263.97     43.62 o 
  -1  11   5      128.72       66.37     22.56 o 
   0  11   5      424.10      328.49     65.97 o 
   1  11   5       18.66       24.53     17.41 o 
   2  11   5      269.04      215.69     39.16 o 
 -18   0   6      422.30      511.33     53.55 o 
 -16   0   6      171.31       91.65     69.20 o 
 -14   0   6      629.24      626.63     47.61 o 
 -12   0   6      128.03      155.93     75.67 o 
 -10   0   6     4901.25     4745.39    120.00 o 
  -8   0   6     6419.92     6821.25    140.14 o 
  -6   0   6    10949.03    11222.93     94.48 o 
  -4   0   6     2840.53     2767.49     86.99 o 
  -2   0   6    57746.56    65445.79    286.10 o 
   0   0   6       85.21       92.30     14.79 o 
   2   0   6    47853.86    48941.66    742.13 o 
   4   0   6     8782.87     8689.42    129.34 o 
   6   0   6     1411.93     1301.72     51.39 o 
   8   0   6     4998.21     5087.38    221.77 o 
  10   0   6     4364.33     4310.96     84.26 o 
  12   0   6      682.65      714.90     77.11 o 
  14   0   6      474.48      426.93    137.37 o 
 -18   1   6       62.80       40.39     29.22 o 
 -17   1   6       92.73       79.57     43.12 o 
 -16   1   6      157.73       93.97     32.41 o 
 -15   1   6     1689.66     1712.12     51.80 o 
 -14   1   6      885.41      871.92     54.89 o 
 -13   1   6     1918.93     2092.66    165.54 o 
 -12   1   6      734.24      719.69     32.94 o 
 -11   1   6     5687.10     6265.22    123.51 o 
 -10   1   6      318.42      328.26     20.52 o 
  -9   1   6     4333.13     4310.73     54.61 o 
  -8   1   6     3984.94     3866.30     51.94 o 
  -7   1   6      703.74      704.80     17.01 o 
  -6   1   6      141.97      139.29      8.97 o 
  -5   1   6    22576.22    22332.80    277.51 o 
  -4   1   6     3281.44     2898.12     39.23 o 
  -3   1   6    14361.61    13314.22    166.77 o 
  -2   1   6       37.31       47.12      6.63 o 
  -1   1   6     6293.32     6105.74     59.62 o 
   0   1   6       73.42       69.18      9.58 o 
   1   1   6     2391.46     2522.04     55.73 o 
   2   1   6     6201.31     6181.24     59.51 o 
   3   1   6    27909.04    27709.29    287.31 o 
   4   1   6     4943.82     5015.28     58.81 o 
   5   1   6      317.30      255.57     18.95 o 
   6   1   6      183.51      148.49     37.37 o 
   7   1   6     3643.19     3548.86     80.28 o 
   8   1   6      162.33      141.20     26.49 o 
   9   1   6      136.93       85.87     30.75 o 
  10   1   6     3139.40     3215.62     65.33 o 
  11   1   6     4626.29     5061.71    107.29 o 
  12   1   6      749.77      712.13     37.02 o 
  13   1   6      123.00       99.23     28.84 o 
  14   1   6        3.72        4.59     20.39 o 
  15   1   6       61.12        2.60     25.95 o 
 -18   2   6      428.50      275.29    137.83 o 
 -17   2   6      997.68      974.36     78.01 o 
 -16   2   6       13.35       37.69     23.43 o 
 -15   2   6        5.15       -0.01     11.69 o 
 -14   2   6       28.85       25.57     14.63 o 
 -13   2   6     1420.36     1383.10     65.90 o 
 -12   2   6      121.17       99.07     22.05 o 
 -11   2   6     4269.00     4230.97     67.02 o 
 -10   2   6     6241.91     6557.61     97.32 o 
  -9   2   6     1562.86     1487.02     17.11 o 
  -8   2   6     1199.47     1273.74     18.48 o 
  -7   2   6     1805.47     1807.00     19.30 o 
  -6   2   6     8059.03     7990.56     87.10 o 
  -5   2   6      710.65      728.59     13.15 o 
  -4   2   6     2632.12     2630.81     34.93 o 
  -3   2   6    13479.25    12558.84    196.08 o 
  -2   2   6     3616.55     3492.93     42.81 o 
  -1   2   6    11949.80    11085.61     83.82 o 
   0   2   6     5513.89     5515.53     55.78 o 
   1   2   6     3091.76     2943.71     35.99 o 
   2   2   6      256.39      236.50     38.02 o 
   3   2   6     3864.23     3887.85     61.76 o 
   4   2   6     3138.11     3280.20     44.18 o 
   5   2   6     5969.31     5749.18     84.55 o 
   6   2   6     2946.60     2933.97     69.84 o 
   7   2   6      271.29      283.37     13.76 o 
   8   2   6       91.89       75.00     20.94 o 
   9   2   6     5700.92     5458.95     78.55 o 
  10   2   6     1604.45     1570.10     45.14 o 
  11   2   6       37.11       48.80     11.43 o 
  12   2   6     2550.28     2364.44     64.43 o 
  13   2   6     1304.72     1276.10     38.93 o 
  14   2   6        7.59       -6.64     15.56 o 
  15   2   6       77.72       50.11     29.59 o 
 -17   3   6        0.29       20.51     54.20 o 
 -16   3   6      108.50      104.99     28.19 o 
 -15   3   6      247.26      238.50     47.36 o 
 -14   3   6      105.35      121.16     25.17 o 
 -13   3   6      524.68      462.69     27.37 o 
 -12   3   6     4983.00     5162.75     96.21 o 
 -11   3   6       34.92       25.84     13.56 o 
 -10   3   6      481.53      438.19     18.88 o 
  -9   3   6        2.44        4.67      6.16 o 
  -8   3   6      205.87      235.45     12.24 o 
  -7   3   6     3555.99     3628.74     44.38 o 
  -6   3   6     1043.21      984.55     19.37 o 
  -5   3   6     1216.64     1229.77     26.97 o 
  -4   3   6    34763.73    34846.51    259.82 o 
  -3   3   6    10632.31    10223.77     84.19 o 
  -2   3   6     1275.88     1292.50     17.71 o 
  -1   3   6       21.41       23.54      6.51 o 
   0   3   6     3340.39     3451.72     41.93 o 
   1   3   6     3272.35     3203.02     45.35 o 
   2   3   6     8896.25     8754.93    199.49 o 
   3   3   6      929.87      953.10     21.29 o 
   4   3   6    26830.43    28051.22    207.64 o 
   5   3   6      205.87      155.32     31.21 o 
   6   3   6       13.54       15.93     14.55 o 
   7   3   6     1770.21     1619.11     60.39 o 
   8   3   6       49.48       48.68     29.49 o 
   9   3   6      486.09      395.65     69.86 o 
  10   3   6     2950.48     2973.31     87.26 o 
  11   3   6        6.30       35.98     20.28 o 
  12   3   6     2261.69     2479.46     65.76 o 
  13   3   6      109.78       28.22     47.15 o 
  14   3   6        4.54       45.27     30.03 o 
 -17   4   6      598.56      383.96    121.84 o 
 -16   4   6      822.02      857.97    139.70 o 
 -15   4   6      311.24      299.48     78.45 o 
 -14   4   6        1.27       -9.87     25.89 o 
 -13   4   6       89.26       67.13     18.86 o 
 -12   4   6      118.96      140.03     55.81 o 
 -11   4   6     1923.35     1978.71     45.64 o 
 -10   4   6     1702.14     1568.21     38.07 o 
  -9   4   6     6517.03     6840.99     91.55 o 
  -8   4   6     1291.71     1308.94     18.56 o 
  -7   4   6       39.52       24.43      7.98 o 
  -6   4   6      845.40      847.72     12.95 o 
  -5   4   6     2025.70     2067.31     40.73 o 
  -4   4   6        1.91        3.78      8.59 o 
  -3   4   6    39778.68    41300.13    388.55 o 
  -2   4   6     4451.25     4487.71     78.48 o 
  -1   4   6     3759.02     3589.78     48.26 o 
   0   4   6     2504.35     2444.01     28.46 o 
   1   4   6     3647.90     3553.05     44.59 o 
   2   4   6      121.22      105.72     43.91 o 
   3   4   6       36.19       37.57      8.56 o 
   4   4   6      778.33      752.58     34.09 o 
   5   4   6     9523.85     9825.11    168.87 o 
   6   4   6     2622.07     2654.54     32.94 o 
   7   4   6      779.96      814.83     18.08 o 
   8   4   6     3755.14     4105.53    117.75 o 
   9   4   6     1467.15     1393.02     50.69 o 
  10   4   6       23.69       25.22     18.81 o 
  11   4   6      236.43      242.89     55.47 o 
  12   4   6        0.89       15.49     30.64 o 
  13   4   6     1368.48     1466.57     74.19 o 
  14   4   6      306.11      253.95     57.23 o 
 -16   5   6      117.85      127.03     51.13 o 
 -15   5   6       63.63       47.37     30.74 o 
 -14   5   6       12.23       18.19     17.66 o 
 -13   5   6     1355.16     1388.89     58.98 o 
 -12   5   6     1950.51     1891.43    107.64 o 
 -11   5   6     2591.00     2514.90     56.75 o 
 -10   5   6      525.13      499.13     17.80 o 
  -9   5   6      271.88      248.47      8.79 o 
  -8   5   6      159.61      131.51     19.05 o 
  -7   5   6     1642.20     1656.11     22.46 o 
  -6   5   6      857.22      796.42     24.82 o 
  -5   5   6     3112.82     3097.31     32.33 o 
  -4   5   6     3559.55     3717.78     47.91 o 
  -3   5   6     1525.89     1503.74     19.96 o 
  -2   5   6      164.40      155.12     18.27 o 
  -1   5   6      111.38      129.49     21.67 o 
   0   5   6     1085.12     1105.83     25.03 o 
   1   5   6      818.95      868.07     27.29 o 
   2   5   6       71.60       61.25     11.30 o 
   3   5   6     9998.92    10091.07    209.88 o 
   4   5   6     6642.58     7280.09    196.22 o 
   5   5   6     2151.26     2225.58     34.31 o 
   6   5   6     2104.37     2108.12     33.17 o 
   7   5   6       60.28       57.05     10.88 o 
   8   5   6      136.66      106.92     30.07 o 
   9   5   6      772.67      973.20     82.39 o 
  10   5   6      476.27      336.24    113.24 o 
  11   5   6     2235.76     2364.54    113.60 o 
  12   5   6      213.34      132.19     44.55 o 
  13   5   6      287.22      225.27    109.86 o 
 -15   6   6        5.52       11.88     34.25 o 
 -14   6   6      198.29      170.64     46.72 o 
 -13   6   6      300.19      244.59     46.01 o 
 -12   6   6       13.55       30.13     19.61 o 
 -11   6   6      204.83      182.41     32.01 o 
 -10   6   6     4089.86     4160.50    136.88 o 
  -9   6   6        2.41       14.57      4.73 o 
  -8   6   6     1695.45     1584.06     39.68 o 
  -7   6   6       11.54       17.19      6.36 o 
  -6   6   6     1523.29     1514.03     29.29 o 
  -5   6   6     2681.66     2717.31     30.83 o 
  -4   6   6      175.13      197.73     23.66 o 
  -3   6   6      149.02      149.44     14.91 o 
  -2   6   6     6388.85     6937.45    106.58 o 
  -1   6   6     2528.56     2700.71     39.80 o 
   0   6   6     5537.05     5584.39    103.48 o 
   1   6   6       15.27       15.63     10.01 o 
   2   6   6      901.95      931.21     22.23 o 
   3   6   6      467.51      498.46     23.20 o 
   4   6   6     1239.87     1174.23     25.01 o 
   5   6   6      316.82      318.53     14.98 o 
   6   6   6     3736.36     3863.82    100.63 o 
   7   6   6      468.08      584.15    115.80 o 
   8   6   6     2494.83     2641.01     78.72 o 
   9   6   6        3.40        5.72     35.17 o 
  10   6   6     1457.63     1426.05    136.00 o 
  11   6   6       52.00      104.82     49.55 o 
  12   6   6     1142.29     1084.22     72.72 o 
 -14   7   6      100.83       84.35     30.87 o 
 -13   7   6      297.76      255.57     60.85 o 
 -12   7   6      163.98      169.08     39.55 o 
 -11   7   6     1025.18      863.13    118.51 o 
 -10   7   6      164.07      176.82     33.95 o 
  -9   7   6       86.82      122.31     25.12 o 
  -8   7   6        9.82       31.69      9.33 o 
  -7   7   6      519.08      515.95     44.36 o 
  -6   7   6      669.54      676.16     34.16 o 
  -5   7   6     1830.46     1907.20     34.14 o 
  -4   7   6      529.01      511.14     25.11 o 
  -3   7   6     2313.26     2441.46     55.56 o 
  -2   7   6      982.90     1008.37     23.32 o 
  -1   7   6      276.50      302.90     34.52 o 
   0   7   6        4.14        2.25     13.08 o 
   1   7   6      181.38      200.14     27.58 o 
   2   7   6       74.79       67.84     17.56 o 
   3   7   6     5902.60     6283.08    148.52 o 
   4   7   6     1535.74     1532.51     77.17 o 
   5   7   6      332.66      320.14     41.62 o 
   6   7   6      892.38     1014.18     64.72 o 
   7   7   6      202.58      124.70     47.88 o 
   8   7   6       50.23       70.77     37.82 o 
   9   7   6      644.89      688.93    115.37 o 
  10   7   6      289.28      238.78     99.31 o 
  11   7   6      732.02      600.39    184.90 o 
 -13   8   6        0.01       29.37     28.18 o 
 -12   8   6       16.32       62.44     30.65 o 
 -11   8   6      271.09      214.36     50.14 o 
 -10   8   6       54.72       62.08     21.14 o 
  -9   8   6     1491.89     1467.67     59.81 o 
  -8   8   6       13.39       48.45     20.40 o 
  -7   8   6     1309.35     1337.59     28.26 o 
  -6   8   6      354.56      374.90     26.88 o 
  -5   8   6      142.20      127.87     18.02 o 
  -4   8   6        1.00       27.98     10.35 o 
  -3   8   6     1676.35     1744.87     36.02 o 
  -2   8   6      209.27      202.05     27.16 o 
  -1   8   6     1635.30     1673.23     42.05 o 
   0   8   6       45.14       36.97     11.60 o 
   1   8   6     2109.83     2342.83     77.06 o 
   2   8   6      273.38      287.54     35.54 o 
   3   8   6        4.08       31.96     11.34 o 
   4   8   6      109.97       78.64     35.40 o 
   5   8   6      558.35      570.67    124.79 o 
   6   8   6      365.10      442.91     93.65 o 
   7   8   6      840.10      891.42    106.49 o 
   8   8   6        7.85       37.65     42.17 o 
   9   8   6      323.14      289.52    108.43 o 
  10   8   6       86.69       65.76     36.64 o 
 -11   9   6        1.51        6.94     26.81 o 
 -10   9   6       24.00       22.35     21.76 o 
  -9   9   6       39.78       19.41     15.83 o 
  -8   9   6      198.03      175.13     33.66 o 
  -7   9   6      187.59      162.37     33.76 o 
  -6   9   6     1776.09     1793.24     94.91 o 
  -5   9   6        0.55       12.38      9.57 o 
  -4   9   6     2199.53     2209.40     51.52 o 
  -3   9   6      370.68      271.53     41.99 o 
  -2   9   6      132.12      130.75     20.41 o 
  -1   9   6       73.38       58.85     14.82 o 
   0   9   6      718.68      712.31     36.42 o 
   1   9   6        6.07       18.32     12.09 o 
   2   9   6     1693.87     1703.51    110.44 o 
   3   9   6       25.27       30.76     26.81 o 
   4   9   6     1802.34     1938.84     82.65 o 
   5   9   6       46.89       65.29     33.85 o 
   6   9   6       43.27       38.09     53.55 o 
   7   9   6      110.68      174.02     54.67 o 
   8   9   6      241.44      219.49     56.24 o 
  -9  10   6      139.07       98.39     34.46 o 
  -8  10   6      254.07      183.15     51.48 o 
  -7  10   6      210.65      154.15     44.76 o 
  -6  10   6      359.67      260.89     49.95 o 
  -5  10   6        0.85       32.74     17.14 o 
  -4  10   6        0.88       13.58     21.88 o 
  -3  10   6      404.64      311.21     49.02 o 
  -2  10   6       84.27       67.45     15.81 o 
  -1  10   6      598.17      599.74     38.47 o 
   0  10   6      781.99      792.03     56.36 o 
   1  10   6      444.98      364.11     64.78 o 
   2  10   6       57.11       56.07     19.39 o 
   3  10   6        3.57       41.48     19.92 o 
   4  10   6        0.51        7.07     24.88 o 
   5  10   6      471.02      378.24     96.15 o 
   6  10   6      270.06      270.39     44.82 o 
  -4  11   6      304.18      271.46     61.69 o 
  -3  11   6      243.68      183.33     39.30 o 
  -2  11   6        0.08       20.70     17.95 o 
  -1  11   6        0.04        3.61     15.99 o 
   0  11   6        0.07       16.69     16.07 o 
   1  11   6      369.50      269.02     53.33 o 
 -17   0   7      435.20      293.34    178.33 o 
 -15   0   7     2807.32     3060.19    111.78 o 
 -13   0   7     2209.47     2234.91     83.05 o 
 -11   0   7     2087.19     2089.32    124.59 o 
  -9   0   7      152.97      131.71     24.91 o 
  -7   0   7    35961.96    37484.74    618.89 o 
  -5   0   7    21073.20    21303.66    484.17 o 
  -3   0   7    14602.68    14446.55    246.98 o 
  -1   0   7     6082.79     6320.51     60.72 o 
   1   0   7    47820.63    48052.73    751.42 o 
   3   0   7     4433.61     4843.88     91.50 o 
   5   0   7    15362.89    15008.32    328.10 o 
   7   0   7     6313.06     6727.26    303.11 o 
   9   0   7     2495.98     2565.11     69.68 o 
  11   0   7     1069.90     1054.73     76.36 o 
  13   0   7     2543.75     2486.88     73.68 o 
 -18   1   7       74.83       41.41     21.87 o 
 -17   1   7      360.40      300.89    155.24 o 
 -16   1   7      954.08     1078.23     61.08 o 
 -15   1   7      250.46      237.73     61.94 o 
 -14   1   7       16.74       37.29     49.29 o 
 -13   1   7       26.29        6.20     20.44 o 
 -12   1   7      384.72      393.13     33.03 o 
 -11   1   7       53.91       50.48     13.96 o 
 -10   1   7      658.65      654.16     13.03 o 
  -9   1   7     2891.09     2914.39     43.70 o 
  -8   1   7    17741.08    17520.07    290.45 o 
  -7   1   7     2002.57     1981.71     29.60 o 
  -6   1   7     1858.58     1754.48     21.74 o 
  -5   1   7       55.47       49.06     12.36 o 
  -4   1   7       18.62       14.21      6.53 o 
  -3   1   7      342.55      317.76     13.37 o 
  -2   1   7     8361.06     8160.87     94.54 o 
  -1   1   7     9725.99     8958.23     81.18 o 
   0   1   7    12551.48    11368.78     69.51 o 
   1   1   7       22.65        9.65      8.78 o 
   2   1   7      606.98      607.26     12.17 o 
   3   1   7       68.88       60.41     14.60 o 
   4   1   7     2446.35     2492.71     37.26 o 
   5   1   7       93.02      149.20     19.25 o 
   6   1   7    10145.25    10696.39    216.42 o 
   7   1   7     3980.61     4119.50     88.86 o 
   8   1   7     5739.11     5976.97    131.57 o 
   9   1   7      156.24      174.96     28.23 o 
  10   1   7      236.65      227.83     55.11 o 
  11   1   7      105.80      106.16     24.54 o 
  12   1   7      315.82      260.42     42.74 o 
  13   1   7      117.74      120.66     28.16 o 
  14   1   7     2459.06     2434.91     69.36 o 
 -18   2   7        1.78       43.57     49.54 o 
 -17   2   7      112.32       73.15     27.07 o 
 -16   2   7       32.15       41.16     37.48 o 
 -15   2   7       75.18       47.62     32.11 o 
 -14   2   7     4566.44     4895.70    179.62 o 
 -13   2   7       59.45       18.75     16.13 o 
 -12   2   7      187.90      190.61     18.95 o 
 -11   2   7      717.76      773.06     17.73 o 
 -10   2   7     3319.85     3248.35    133.73 o 
  -9   2   7      821.70      715.17     44.95 o 
  -8   2   7     3816.13     3659.63     67.39 o 
  -7   2   7     1291.88     1194.36     19.97 o 
  -6   2   7    13022.40    12937.89    145.22 o 
  -5   2   7      731.88      924.85     39.45 o 
  -4   2   7     3895.76     3851.69     59.78 o 
  -3   2   7    10494.18    10371.30    139.41 o 
  -2   2   7     2608.28     2329.46     30.75 o 
  -1   2   7      675.31      680.35     13.79 o 
   0   2   7    10271.96    10180.29     93.12 o 
   1   2   7     4677.81     4726.55     60.81 o 
   2   2   7    12443.80    12201.51    162.81 o 
   3   2   7       42.87       40.84     11.44 o 
   4   2   7     6701.94     7157.57    100.42 o 
   5   2   7     4386.17     4337.60     60.65 o 
   6   2   7     4900.35     4843.14     99.65 o 
   7   2   7       49.72       40.14     24.15 o 
   8   2   7     3696.80     3597.35     73.34 o 
   9   2   7      755.35      744.79     54.77 o 
  10   2   7      713.66      749.22     32.04 o 
  11   2   7       48.22       46.92     24.54 o 
  12   2   7     2179.07     2112.65     43.59 o 
  13   2   7     1356.24     1252.21     53.24 o 
  14   2   7      161.71      153.46     59.81 o 
 -17   3   7      981.02     1024.42    158.44 o 
 -16   3   7       11.94       21.26     38.85 o 
 -15   3   7     1309.76     1248.65     62.55 o 
 -14   3   7       26.90       58.64     15.20 o 
 -13   3   7      298.97      288.09     46.34 o 
 -12   3   7      147.87      165.79     23.94 o 
 -11   3   7      677.15      672.77     28.44 o 
 -10   3   7       14.70        9.66      7.49 o 
  -9   3   7     7346.35     7424.14    113.23 o 
  -8   3   7      200.90      194.59     23.92 o 
  -7   3   7     4885.99     5029.53    142.75 o 
  -6   3   7       18.10       18.41      3.99 o 
  -5   3   7     1587.89     1419.41     39.97 o 
  -4   3   7     2878.33     2864.60     34.59 o 
  -3   3   7      908.33      825.10     24.67 o 
  -2   3   7      536.53      508.40     17.09 o 
  -1   3   7    36432.91    37476.20    402.27 o 
   0   3   7     3152.84     3124.45     40.05 o 
   1   3   7     1956.58     1976.02     31.04 o 
   2   3   7     2540.71     2583.82     35.86 o 
   3   3   7       29.75       45.13     13.72 o 
   4   3   7     2058.98     2071.62     39.54 o 
   5   3   7     2606.40     2627.04     40.84 o 
   6   3   7     2822.68     2916.22     69.29 o 
   7   3   7    12699.40    13141.77    254.26 o 
   8   3   7        2.13       -0.52     17.24 o 
   9   3   7       31.39       20.77     20.52 o 
  10   3   7        2.26      -29.08     24.67 o 
  11   3   7        4.55       -7.08     51.05 o 
  12   3   7       20.30       25.54     20.95 o 
  13   3   7     1511.01     1432.50    133.15 o 
  14   3   7        3.19       46.90     34.18 o 
 -17   4   7        4.28       26.29     43.14 o 
 -16   4   7       92.97       15.83     54.18 o 
 -15   4   7      169.88      174.32     45.60 o 
 -14   4   7      468.21      445.65     34.76 o 
 -13   4   7      433.32      473.34     37.85 o 
 -12   4   7       86.08       86.92     17.43 o 
 -11   4   7     1595.40     1741.25     36.70 o 
 -10   4   7     1424.96     1367.14     22.24 o 
  -9   4   7       66.11       45.65     10.54 o 
  -8   4   7       12.43        9.90      6.31 o 
  -7   4   7     1542.84     1500.80     26.31 o 
  -6   4   7     4686.26     4530.51     83.30 o 
  -5   4   7     7809.60     8065.74    191.64 o 
  -4   4   7       47.97       42.49      6.71 o 
  -3   4   7       15.88       13.24      7.62 o 
  -2   4   7    12627.03    12151.50    138.93 o 
  -1   4   7     1614.86     1649.96     23.31 o 
   0   4   7     2891.50     2806.15     40.76 o 
   1   4   7     3547.70     3561.66     67.30 o 
   2   4   7     1739.64     1743.01     50.31 o 
   3   4   7      358.18      358.19     44.12 o 
   4   4   7     1809.48     1881.61     74.87 o 
   5   4   7     2528.90     2647.45     70.27 o 
   6   4   7     5099.96     5331.96     92.04 o 
   7   4   7      752.81      617.26     35.92 o 
   8   4   7      950.28      975.08     33.06 o 
   9   4   7      280.82      266.20     67.09 o 
  10   4   7       33.04       18.23     22.64 o 
  11   4   7      939.89      805.85    203.38 o 
  12   4   7      920.37      875.88     70.89 o 
  13   4   7       50.00       37.64     30.43 o 
 -16   5   7      813.92      759.82     68.23 o 
 -15   5   7      534.97      370.45    115.86 o 
 -14   5   7        6.21        4.25     25.06 o 
 -13   5   7      657.99      512.81    110.30 o 
 -12   5   7      992.33     1046.10     30.62 o 
 -11   5   7      417.23      356.11     19.64 o 
 -10   5   7     4413.60     4548.12     71.84 o 
  -9   5   7     4283.08     4335.58     63.08 o 
  -8   5   7     2232.63     2208.51     36.88 o 
  -7   5   7       33.55       35.19      7.46 o 
  -6   5   7     1004.21      937.13     58.67 o 
  -5   5   7       78.60      112.38     17.89 o 
  -4   5   7       77.71       64.41      9.49 o 
  -3   5   7      165.31      178.42     21.62 o 
  -2   5   7     7872.39     8156.32    155.31 o 
  -1   5   7     3285.04     3296.03     83.59 o 
   0   5   7     8011.74     8346.14    146.79 o 
   1   5   7      498.22      517.63     18.02 o 
   2   5   7        9.53       16.46      9.91 o 
   3   5   7      108.31      124.66     21.31 o 
   4   5   7     1160.55     1138.48     38.74 o 
   5   5   7      259.25      222.42     16.89 o 
   6   5   7     6101.56     6475.84    108.57 o 
   7   5   7     2391.62     2323.24     79.00 o 
   8   5   7     1313.82     1414.50     54.86 o 
   9   5   7        4.65       27.88     45.87 o 
  10   5   7      150.52      168.75     71.75 o 
  11   5   7       17.31      -56.36     52.65 o 
  12   5   7      268.70      220.55     85.84 o 
  13   5   7       22.08      -17.95     52.07 o 
 -15   6   7       75.26       58.35     29.84 o 
 -14   6   7       53.78       46.05     20.74 o 
 -13   6   7     1049.39      993.39     38.67 o 
 -12   6   7        4.06       36.60     18.47 o 
 -11   6   7      613.39      635.85     40.64 o 
 -10   6   7        2.96       10.19     10.54 o 
  -9   6   7      664.10      621.81     39.16 o 
  -8   6   7      219.93      206.29     17.52 o 
  -7   6   7     5278.89     5294.62    101.47 o 
  -6   6   7      169.89      124.33     17.57 o 
  -5   6   7     2247.02     2284.52     31.85 o 
  -4   6   7      419.31      373.29     24.31 o 
  -3   6   7     7840.55     8221.06    119.50 o 
  -2   6   7      549.23      553.72     26.37 o 
  -1   6   7       46.33       59.34     17.41 o 
   0   6   7      597.63      626.13     33.05 o 
   1   6   7     1663.27     1654.03    113.91 o 
   2   6   7       49.49       59.90     13.00 o 
   3   6   7     3255.00     3378.85    113.78 o 
   4   6   7      610.80      579.87     34.33 o 
   5   6   7     1431.24     1328.67     56.55 o 
   6   6   7       76.04       47.92     22.34 o 
   7   6   7        7.91        4.82     22.11 o 
   8   6   7      945.23      903.88     79.70 o 
   9   6   7     2696.06     2948.90    117.70 o 
  10   6   7       94.68      122.37     43.60 o 
  11   6   7      296.27      266.79     66.12 o 
  12   6   7        0.11      -27.05     46.99 o 
 -14   7   7       37.87       33.49     25.10 o 
 -13   7   7       21.77       30.60     21.78 o 
 -12   7   7        6.66       -2.09     37.56 o 
 -11   7   7      497.76      660.05    129.59 o 
 -10   7   7      269.48      238.19     42.57 o 
  -9   7   7      516.11      543.76     82.02 o 
  -8   7   7      815.83      773.09     35.06 o 
  -7   7   7      787.28      769.59     18.90 o 
  -6   7   7      619.32      605.27     19.24 o 
  -5   7   7        9.01       28.73      8.26 o 
  -4   7   7      210.20      187.95     40.18 o 
  -3   7   7     1733.75     1839.30     43.56 o 
  -2   7   7      952.73      899.69     28.99 o 
  -1   7   7     1421.76     1429.76     33.13 o 
   0   7   7     5016.25     5470.63    135.70 o 
   1   7   7     1182.07     1132.46     41.13 o 
   2   7   7       47.65       54.19     21.02 o 
   3   7   7      107.34       42.24     32.68 o 
   4   7   7      294.80      281.54     44.13 o 
   5   7   7     1045.31      948.11     42.47 o 
   6   7   7     2305.45     2383.00     89.89 o 
   7   7   7      601.84      656.20     97.67 o 
   8   7   7      202.21      176.90     62.33 o 
   9   7   7      371.97      327.52     88.76 o 
  10   7   7       45.93       31.53     34.42 o 
  11   7   7        1.25       14.20     36.18 o 
 -13   8   7       46.62       -8.06     31.69 o 
 -12   8   7      809.52      843.46     73.61 o 
 -11   8   7        0.16       28.55     46.74 o 
 -10   8   7      141.03      127.17     51.92 o 
  -9   8   7       15.63       34.52     15.29 o 
  -8   8   7        3.81       10.26     13.76 o 
  -7   8   7      103.06      114.39     20.28 o 
  -6   8   7     1066.23     1086.73     30.83 o 
  -5   8   7      206.38      178.99     24.78 o 
  -4   8   7      774.26      769.38     29.72 o 
  -3   8   7      136.34      101.82     23.28 o 
  -2   8   7       35.56       34.87      9.68 o 
  -1   8   7       13.74        3.16     13.88 o 
   0   8   7      110.89      131.95     20.97 o 
   1   8   7      407.68      458.04     52.69 o 
   2   8   7      931.55     1023.22     39.68 o 
   3   8   7       18.87       34.29     13.64 o 
   4   8   7     1459.10     1574.31     74.49 o 
   5   8   7      376.03      361.62     95.95 o 
   6   8   7      158.24      123.82     58.33 o 
   7   8   7      366.42      280.51     87.49 o 
   8   8   7        7.40      -25.87     51.27 o 
   9   8   7      260.23      233.38     63.06 o 
 -11   9   7       47.32       32.44     24.83 o 
 -10   9   7       62.99       70.93     26.33 o 
  -9   9   7      483.21      410.92     98.53 o 
  -8   9   7        0.46       26.98     20.79 o 
  -7   9   7      398.01      328.37     43.89 o 
  -6   9   7      169.80      144.66     29.86 o 
  -5   9   7       12.02       19.14     10.60 o 
  -4   9   7      132.48      101.50     17.48 o 
  -3   9   7      368.25      307.96     45.24 o 
  -2   9   7        0.08       19.95     15.24 o 
  -1   9   7     1855.72     1956.99     64.66 o 
   0   9   7      128.35       99.51     16.69 o 
   1   9   7     1559.13     1543.30     58.61 o 
   2   9   7       70.54       91.77     29.88 o 
   3   9   7       15.27       14.61     46.21 o 
   4   9   7       27.10       47.32     37.12 o 
   5   9   7      422.43      345.27    118.84 o 
   6   9   7        8.29      -35.07     46.29 o 
   7   9   7      888.03      874.11    169.34 o 
  -8  10   7       81.23       98.91     27.84 o 
  -7  10   7      236.58      242.01     53.04 o 
  -6  10   7      538.77      436.92     74.28 o 
  -5  10   7      929.88      976.89     79.71 o 
  -4  10   7      490.14      429.45     54.99 o 
  -3  10   7      227.52      213.22     33.49 o 
  -2  10   7      108.94       93.06     17.00 o 
  -1  10   7       71.67       48.74     13.32 o 
   0  10   7      354.12      307.02     58.18 o 
   1  10   7       94.28       76.67     19.91 o 
   2  10   7      703.33      632.83     48.71 o 
   3  10   7      783.29      796.24    139.48 o 
   4  10   7      466.08      419.00     77.27 o 
   5  10   7       79.36       76.48     26.02 o 
 -18   0   8      440.76      339.18    163.90 o 
 -16   0   8      264.68      214.29     91.91 o 
 -14   0   8     2109.64     2306.98    109.16 o 
 -12   0   8     2896.34     2992.50     65.56 o 
 -10   0   8      521.87      540.02     19.54 o 
  -8   0   8     2657.24     2670.04    113.95 o 
  -6   0   8     4520.75     4642.00     82.29 o 
  -4   0   8    19206.82    18593.54    470.00 o 
  -2   0   8     8823.70     8030.38     99.02 o 
   0   0   8     5073.60     5133.11     78.43 o 
   2   0   8    12856.20    12127.63    497.85 o 
   4   0   8     9936.29    10214.54    219.53 o 
   6   0   8       13.27       24.53     15.88 o 
   8   0   8    10343.00    10377.06    247.41 o 
  10   0   8       13.16       34.77     25.40 o 
  12   0   8      891.36     1007.09     57.47 o 
  14   0   8      130.27      118.34     37.01 o 
 -18   1   8       45.22       56.04     26.26 o 
 -17   1   8       73.83       71.84     38.84 o 
 -16   1   8      327.83      338.56     85.08 o 
 -15   1   8      138.68      137.32     32.37 o 
 -14   1   8     1515.07     1541.83     65.41 o 
 -13   1   8     4403.18     4621.71    118.48 o 
 -12   1   8     1491.17     1508.64     40.54 o 
 -11   1   8     1318.00     1392.71     34.50 o 
 -10   1   8      360.86      406.87     22.36 o 
  -9   1   8      628.07      612.99     15.77 o 
  -8   1   8     2372.78     2523.43     43.25 o 
  -7   1   8      114.13      125.05     10.31 o 
  -6   1   8     3768.88     3726.68     76.67 o 
  -5   1   8    31224.86    31405.40    381.82 o 
  -4   1   8     8119.36     8343.35    105.46 o 
  -3   1   8     1729.81     1707.52     29.04 o 
  -2   1   8     1058.13     1146.13     18.20 o 
  -1   1   8     2246.23     2278.31     28.38 o 
   0   1   8      909.53      873.83     16.11 o 
   1   1   8     5183.28     5124.74     54.09 o 
   2   1   8    14868.75    14769.82    285.40 o 
   3   1   8    35353.18    37401.78    453.47 o 
   4   1   8     2339.34     2303.98     51.41 o 
   5   1   8       96.72       72.91     17.33 o 
   6   1   8      438.89      489.16     41.63 o 
   7   1   8       55.83      -40.18     26.79 o 
   8   1   8      469.80      460.82     67.63 o 
   9   1   8     2247.70     2142.79     60.19 o 
  10   1   8     2964.82     3208.08     84.02 o 
  11   1   8     4407.30     4391.93     77.61 o 
  12   1   8       96.94       75.62     23.36 o 
  13   1   8        8.32      -23.37     23.19 o 
  14   1   8       89.44       56.94     28.45 o 
 -18   2   8      361.84      221.22    160.14 o 
 -17   2   8      345.23      296.88     81.89 o 
 -16   2   8      195.97      172.87     52.88 o 
 -15   2   8       73.18       38.27     30.99 o 
 -14   2   8      228.54      208.90     55.73 o 
 -13   2   8      220.00      152.84     38.06 o 
 -12   2   8      467.55      495.74     29.19 o 
 -11   2   8     3504.86     3585.05    108.08 o 
 -10   2   8     2576.94     2610.70     30.97 o 
  -9   2   8     1092.71     1131.24     22.55 o 
  -8   2   8      135.09      125.79     18.89 o 
  -7   2   8     8091.88     8090.28    235.83 o 
  -6   2   8     2197.49     2103.65     26.91 o 
  -5   2   8       57.47       84.70     18.41 o 
  -4   2   8     7751.59     7435.88    125.30 o 
  -3   2   8     8857.68     8407.58    124.35 o 
  -2   2   8      318.22      335.08      7.01 o 
  -1   2   8     2559.92     2499.07     29.21 o 
   0   2   8     1989.10     1951.51     23.23 o 
   1   2   8    11490.63    10794.31    126.18 o 
   2   2   8       63.33       42.92     13.12 o 
   3   2   8      677.09      669.20     23.49 o 
   4   2   8     2936.26     2792.44     51.60 o 
   5   2   8     2505.14     2457.88     45.40 o 
   6   2   8      685.43      648.71     28.75 o 
   7   2   8     3537.81     3658.89     73.27 o 
   8   2   8     2829.54     2853.56     56.02 o 
   9   2   8     4585.27     4630.86    100.03 o 
  10   2   8        3.31       13.49     17.80 o 
  11   2   8      113.47      114.30     22.45 o 
  12   2   8     1132.90     1142.73    106.03 o 
  13   2   8      320.74      264.37     61.99 o 
  14   2   8        2.52       26.22     24.80 o 
 -17   3   8       66.43       65.71     48.49 o 
 -16   3   8      247.65      201.59    136.43 o 
 -15   3   8      276.52      234.78     58.07 o 
 -14   3   8      688.29      751.53     63.51 o 
 -13   3   8      138.35       77.92     44.30 o 
 -12   3   8     2855.11     3045.33     64.74 o 
 -11   3   8     1524.59     1632.58     45.48 o 
 -10   3   8      253.02      277.72     30.22 o 
  -9   3   8       86.68       78.05     17.75 o 
  -8   3   8       12.71        5.54     14.32 o 
  -7   3   8      703.29      693.51     27.53 o 
  -6   3   8     5396.35     5499.95    107.04 o 
  -5   3   8     3441.04     3594.62     63.55 o 
  -4   3   8     5045.75     4858.61     65.52 o 
  -3   3   8      150.02      158.93     21.68 o 
  -2   3   8       34.45       35.17      6.64 o 
  -1   3   8       16.53        0.78      8.55 o 
   0   3   8      119.18       99.87     21.65 o 
   1   3   8     3091.93     3098.96     56.34 o 
   2   3   8    12098.61    11476.78    300.81 o 
   3   3   8     1037.07     1010.87     32.93 o 
   4   3   8     2378.94     2405.58     41.22 o 
   5   3   8     3758.36     3899.42     84.88 o 
   6   3   8      128.44      158.23     28.36 o 
   7   3   8     1500.64     1426.48     50.12 o 
   8   3   8       20.51       32.44     16.47 o 
   9   3   8       18.63       48.37     17.87 o 
  10   3   8     3407.46     3547.72    130.89 o 
  11   3   8       65.38       77.54     24.68 o 
  12   3   8      124.05      176.38     48.64 o 
  13   3   8       13.05      -42.15     44.88 o 
 -17   4   8      136.02       99.78     73.86 o 
 -16   4   8       76.91       91.75     57.44 o 
 -15   4   8      333.46      250.14    140.93 o 
 -14   4   8      117.00       87.64     18.44 o 
 -13   4   8       95.59       72.58     19.11 o 
 -12   4   8      675.53      636.13     37.77 o 
 -11   4   8     3491.61     3726.36     93.60 o 
 -10   4   8      960.05      986.12     28.37 o 
  -9   4   8     2379.02     2430.57     37.66 o 
  -8   4   8     1409.86     1441.05     22.45 o 
  -7   4   8     3054.90     3038.65     45.52 o 
  -6   4   8        5.78       22.86     11.86 o 
  -5   4   8        5.19       13.77     12.09 o 
  -4   4   8     1073.32     1005.92     24.46 o 
  -3   4   8     8950.45     8645.70    133.99 o 
  -2   4   8     9675.40     9769.52    138.45 o 
  -1   4   8     3312.37     3334.25     71.65 o 
   0   4   8      424.40      402.35     20.30 o 
   1   4   8     6372.69     6185.14    109.81 o 
   2   4   8       67.15       67.67     20.36 o 
   3   4   8      305.29      284.92     26.82 o 
   4   4   8     1283.46     1217.37     43.70 o 
   5   4   8     4115.24     4112.62     84.45 o 
   6   4   8      165.02      146.72     25.15 o 
   7   4   8     2052.69     1968.05     47.39 o 
   8   4   8      686.42      725.74     56.46 o 
   9   4   8     4191.90     4519.75    115.45 o 
  10   4   8       90.41       87.80     26.96 o 
  11   4   8     1523.00     1680.07     94.59 o 
  12   4   8       18.79       61.06     31.33 o 
  13   4   8       76.46      103.43     36.27 o 
 -16   5   8       31.18       95.79     67.01 o 
 -15   5   8       22.77       46.52     17.79 o 
 -14   5   8       21.12       -0.88     13.15 o 
 -13   5   8      906.43      974.35     45.87 o 
 -12   5   8      495.56      469.19     36.00 o 
 -11   5   8      489.82      495.85     21.99 o 
 -10   5   8      413.33      408.49     33.24 o 
  -9   5   8       96.20       74.62     17.28 o 
  -8   5   8      472.86      453.10     30.28 o 
  -7   5   8     1688.40     1527.93     34.62 o 
  -6   5   8      498.10      470.04     15.39 o 
  -5   5   8     6033.12     6269.17    106.55 o 
  -4   5   8     1745.64     1870.44     30.49 o 
  -3   5   8     2472.25     2376.45     30.96 o 
  -2   5   8       13.08       16.36      6.46 o 
  -1   5   8      108.74      133.89     20.23 o 
   0   5   8      458.01      434.79     42.56 o 
   1   5   8     1323.66     1388.58     43.19 o 
   2   5   8     4981.97     5254.44    116.79 o 
   3   5   8     5389.47     5754.87    104.88 o 
   4   5   8       21.57       19.00     12.46 o 
   5   5   8      790.46      851.85     36.61 o 
   6   5   8      497.43      408.56     65.52 o 
   7   5   8      385.21      309.74     63.83 o 
   8   5   8        3.06       24.43     24.70 o 
   9   5   8     1220.39     1305.61     66.00 o 
  10   5   8      749.32      687.61    139.85 o 
  11   5   8      542.64      515.01    109.45 o 
  12   5   8       13.98       32.77     33.18 o 
 -15   6   8       14.72       65.06     35.39 o 
 -14   6   8      107.45      100.26     33.01 o 
 -13   6   8       31.19       22.03     25.68 o 
 -12   6   8       82.92       81.18     23.95 o 
 -11   6   8       29.98       27.62     15.81 o 
 -10   6   8     3361.05     3446.31    144.44 o 
  -9   6   8      281.46      263.03     37.86 o 
  -8   6   8      684.13      631.64     29.80 o 
  -7   6   8      132.39      124.34     21.59 o 
  -6   6   8     1794.89     1678.53     40.80 o 
  -5   6   8       78.00       80.33     16.09 o 
  -4   6   8     4583.01     4688.80     76.43 o 
  -3   6   8      144.18      124.23     20.89 o 
  -2   6   8     3498.12     3567.04     70.21 o 
  -1   6   8     3594.70     3587.39     72.35 o 
   0   6   8     6737.43     7245.55    152.90 o 
   1   6   8       49.78       35.34     22.97 o 
   2   6   8      684.95      739.35     38.49 o 
   3   6   8       24.70       26.51     11.89 o 
   4   6   8      898.11      951.60     89.30 o 
   5   6   8       18.08       22.40     18.63 o 
   6   6   8      736.90      724.46     34.89 o 
   7   6   8      718.74      782.84    189.74 o 
   8   6   8     1199.17     1270.50    166.53 o 
   9   6   8       18.92       41.70     33.13 o 
  10   6   8      234.36      237.78     78.80 o 
  11   6   8      169.72      122.37     53.06 o 
 -14   7   8      140.38      133.97     66.43 o 
 -13   7   8      470.05      398.75    113.15 o 
 -12   7   8       97.72       80.36     34.22 o 
 -11   7   8       17.94      -21.40     34.01 o 
 -10   7   8      335.73      299.57     42.74 o 
  -9   7   8        0.51        9.49     16.63 o 
  -8   7   8       89.73       59.53     14.88 o 
  -7   7   8     1066.19      953.26     42.02 o 
  -6   7   8      120.03      126.82     23.54 o 
  -5   7   8     2870.94     2994.59     63.09 o 
  -4   7   8      415.12      404.73     32.12 o 
  -3   7   8      208.68      222.31     30.20 o 
  -2   7   8      189.88      209.77     29.80 o 
  -1   7   8       36.45       32.18     12.83 o 
   0   7   8        2.63      -14.02     25.75 o 
   1   7   8      452.97      436.27     33.44 o 
   2   7   8      284.51      286.62     32.12 o 
   3   7   8     3521.43     3623.72    109.61 o 
   4   7   8      666.07      566.55     94.41 o 
   5   7   8        9.83        4.55     21.09 o 
   6   7   8      160.61      182.86     57.24 o 
   7   7   8      136.50       99.12     55.19 o 
   8   7   8       81.70       32.45     35.55 o 
   9   7   8      714.40      615.95    199.15 o 
  10   7   8       40.71       40.83     46.84 o 
 -13   8   8        0.97      -30.01     67.13 o 
 -12   8   8      101.27      106.10     40.92 o 
 -11   8   8      101.42       69.16     35.01 o 
 -10   8   8       10.43       10.06     33.35 o 
  -9   8   8      896.52      904.77     60.37 o 
  -8   8   8        4.74       19.38     25.76 o 
  -7   8   8      698.22      674.87     38.02 o 
  -6   8   8      254.04      254.19     39.62 o 
  -5   8   8      348.31      275.14     46.93 o 
  -4   8   8      297.73      283.19     36.08 o 
  -3   8   8      324.10      316.78     43.03 o 
  -2   8   8      164.25      136.28     21.81 o 
  -1   8   8     1402.07     1451.45     50.91 o 
   0   8   8      125.53      115.04     16.76 o 
   1   8   8      335.63      390.98     40.58 o 
   2   8   8      537.69      571.84     56.39 o 
   3   8   8       57.65       27.95     20.19 o 
   4   8   8      220.86      265.51     53.94 o 
   5   8   8      288.69      233.30     85.94 o 
   6   8   8        2.43       39.58     29.02 o 
   7   8   8     1392.63     1647.81    167.28 o 
   8   8   8       35.48       50.08     27.58 o 
 -11   9   8        0.21       15.98     26.52 o 
 -10   9   8        1.04       -7.85     32.27 o 
  -9   9   8       17.16       16.77     25.86 o 
  -8   9   8      237.84      201.69     51.71 o 
  -7   9   8      177.91      190.95     40.44 o 
  -6   9   8     1225.69     1404.70    102.13 o 
  -5   9   8       71.93       53.59     14.78 o 
  -4   9   8      860.24      950.84     37.87 o 
  -3   9   8      114.99       91.49     15.22 o 
  -2   9   8      146.85       96.88     16.36 o 
  -1   9   8        0.39        0.09     12.56 o 
   0   9   8      458.06      449.63     62.10 o 
   1   9   8       39.24       30.90     16.06 o 
   2   9   8     1499.40     1728.01     68.64 o 
   3   9   8       29.09       42.10     25.81 o 
   4   9   8     1146.37     1084.79     87.45 o 
   5   9   8        1.97       17.56     52.77 o 
   6   9   8       90.77       72.72     22.91 o 
   7   9   8       24.76       42.64     30.04 o 
  -8  10   8      153.59      117.73     46.80 o 
  -7  10   8      146.19      137.73     40.03 o 
  -6  10   8       49.43       82.58     35.36 o 
  -5  10   8       20.56       53.35     26.40 o 
  -4  10   8       97.62       60.74     26.55 o 
  -3  10   8      250.36      234.30     57.36 o 
  -2  10   8       84.56       59.31     15.92 o 
  -1  10   8      329.02      255.64     37.18 o 
   0  10   8      303.89      271.77     51.05 o 
   1  10   8      221.70      185.29     46.90 o 
   2  10   8        9.60       22.82     14.31 o 
   3  10   8       94.52       59.31     22.15 o 
   4  10   8       42.68       16.75     34.57 o 
 -17   0   9       49.72       73.47     36.30 o 
 -15   0   9     4410.54     4491.96    215.42 o 
 -13   0   9      470.44      515.09     45.79 o 
 -11   0   9     6203.36     6446.29    244.02 o 
  -9   0   9      285.59      230.94     35.90 o 
  -7   0   9    10673.64    10164.45    512.02 o 
  -5   0   9    21664.92    21264.46    378.03 o 
  -3   0   9    10710.45     9672.80    314.09 o 
  -1   0   9      160.52      184.33     11.04 o 
   1   0   9    14525.00    15076.79    220.15 o 
   3   0   9    15373.74    17124.45    361.82 o 
   5   0   9    15964.93    16315.53    405.97 o 
   7   0   9     4424.89     4412.65    124.65 o 
   9   0   9      139.00      113.22     47.58 o 
  11   0   9     4860.90     4874.30    110.60 o 
  13   0   9      611.02      507.58    139.83 o 
 -18   1   9      457.26      469.45     57.60 o 
 -17   1   9      161.21      125.26     53.31 o 
 -16   1   9     1483.84     1429.49     65.26 o 
 -15   1   9       49.64       49.45     20.49 o 
 -14   1   9       79.29      115.57     31.89 o 
 -13   1   9       22.17       26.82     14.46 o 
 -12   1   9       39.92       38.48     16.62 o 
 -11   1   9      120.39      117.24     25.83 o 
 -10   1   9     4922.75     5219.82    153.81 o 
  -9   1   9     1211.85     1244.88     28.71 o 
  -8   1   9     5462.24     5615.45    110.03 o 
  -7   1   9       84.52       85.86     14.16 o 
  -6   1   9      156.30      150.44     16.25 o 
  -5   1   9     3707.69     3715.99     63.47 o 
  -4   1   9      983.66      933.09     19.87 o 
  -3   1   9      115.22      133.29     10.00 o 
  -2   1   9    31729.33    32556.88    349.29 o 
  -1   1   9      988.95      902.76     14.23 o 
   0   1   9     1185.69     1204.14     19.71 o 
   1   1   9      260.82      265.38     17.50 o 
   2   1   9      249.71      265.28     41.23 o 
   3   1   9      737.67      637.01     32.76 o 
   4   1   9       53.50       71.14     21.37 o 
   5   1   9      756.32      776.45     31.68 o 
   6   1   9     9842.00    10714.26    187.43 o 
   7   1   9     1509.22     1530.50     68.82 o 
   8   1   9       24.43       12.80     19.89 o 
   9   1   9      120.11      103.68     25.62 o 
  10   1   9       80.23       58.81     23.81 o 
  11   1   9      580.16      586.42     74.64 o 
  12   1   9      194.65      152.18     30.18 o 
  13   1   9      731.40      598.43     67.63 o 
 -18   2   9       38.67       40.40     57.12 o 
 -17   2   9      218.50      189.70     52.90 o 
 -16   2   9      339.91      306.29     68.98 o 
 -15   2   9       51.46       52.63     23.71 o 
 -14   2   9     1446.44     1450.19     71.90 o 
 -13   2   9       39.65       44.50     14.80 o 
 -12   2   9     1344.60     1431.50     38.95 o 
 -11   2   9      387.17      382.02     28.45 o 
 -10   2   9     1299.18     1292.06     36.87 o 
  -9   2   9       21.69        9.81      9.22 o 
  -8   2   9     6751.47     7106.03    122.06 o 
  -7   2   9     1194.95     1184.81     39.48 o 
  -6   2   9     6001.96     6271.84    113.48 o 
  -5   2   9      920.83      914.83     61.50 o 
  -4   2   9     6242.21     6186.85     99.38 o 
  -3   2   9     5988.12     6195.17    103.25 o 
  -2   2   9     2717.94     2563.46     39.67 o 
  -1   2   9     3640.21     3723.91     55.57 o 
   0   2   9     6341.56     6035.41     81.47 o 
   1   2   9        0.65       -0.28     12.19 o 
   2   2   9     3340.78     3331.27    107.30 o 
   3   2   9        3.55      -10.03     17.04 o 
   4   2   9    12302.17    12653.27    208.24 o 
   5   2   9      940.18      876.64     65.68 o 
   6   2   9      191.01      218.81     40.84 o 
   7   2   9      790.81      800.48     36.01 o 
   8   2   9      681.43      666.97     47.80 o 
   9   2   9      177.19      121.49     26.44 o 
  10   2   9     1821.24     1869.95     45.87 o 
  11   2   9      229.00      228.05     38.89 o 
  12   2   9     2292.87     2262.55     66.82 o 
  13   2   9      226.89      213.90     52.69 o 
 -17   3   9     1011.74     1085.66    167.35 o 
 -16   3   9       34.89        4.41     56.16 o 
 -15   3   9      110.70       48.43     30.00 o 
 -14   3   9      443.25      393.28     34.14 o 
 -13   3   9      109.13       86.88     25.43 o 
 -12   3   9      382.33      391.13     76.28 o 
 -11   3   9     1738.81     1910.78     62.90 o 
 -10   3   9     1438.20     1477.67     46.26 o 
  -9   3   9     5807.29     5951.79    101.62 o 
  -8   3   9      176.55      175.75     12.89 o 
  -7   3   9      501.18      474.29     72.66 o 
  -6   3   9      236.97      318.93     28.18 o 
  -5   3   9       52.71       57.69     13.06 o 
  -4   3   9      121.10      115.90     17.38 o 
  -3   3   9     4580.77     4342.49     60.22 o 
  -2   3   9       28.72       49.88     10.64 o 
  -1   3   9    17178.59    16427.86    244.41 o 
   0   3   9      601.30      619.21     18.24 o 
   1   3   9      132.80      114.12     21.27 o 
   2   3   9     1089.53     1024.63     29.66 o 
   3   3   9     1253.76     1276.42     34.67 o 
   4   3   9     1038.49      989.63     39.38 o 
   5   3   9     8145.84     9082.40    151.36 o 
   6   3   9      221.31      197.13     33.84 o 
   7   3   9     4225.03     4543.66     94.34 o 
   8   3   9       31.45       23.51     17.33 o 
   9   3   9      175.21      127.57     32.44 o 
  10   3   9       32.79      -34.98     28.35 o 
  11   3   9      112.09       91.84     31.80 o 
  12   3   9        1.22       46.15     22.31 o 
  13   3   9     2192.67     2117.23     94.14 o 
 -17   4   9       54.75       53.27     52.34 o 
 -16   4   9      259.52      218.45    118.21 o 
 -15   4   9      240.34      238.21     81.62 o 
 -14   4   9      286.70      235.67     61.71 o 
 -13   4   9      422.87      414.09     76.12 o 
 -12   4   9      333.72      280.04     54.73 o 
 -11   4   9      973.36     1035.51     41.28 o 
 -10   4   9      684.44      723.66     32.78 o 
  -9   4   9       93.54      100.07     15.61 o 
  -8   4   9     3680.97     3724.31     90.24 o 
  -7   4   9      579.52      616.64     31.73 o 
  -6   4   9       84.39       73.43     15.33 o 
  -5   4   9     2341.00     2361.06     38.84 o 
  -4   4   9     7303.75     7292.87    134.16 o 
  -3   4   9        2.24        7.14      4.52 o 
  -2   4   9      156.55      139.64     15.39 o 
  -1   4   9       13.32       18.26     15.01 o 
   0   4   9     2758.26     2717.28     63.82 o 
   1   4   9     2805.67     2928.69     61.38 o 
   2   4   9       39.07       43.94     20.03 o 
   3   4   9     3127.27     3181.37     54.75 o 
   4   4   9     3804.76     3819.31     90.45 o 
   5   4   9     2310.20     2307.03     51.08 o 
   6   4   9      125.99      152.55     39.14 o 
   7   4   9      165.97      197.64     33.93 o 
   8   4   9     1783.44     1746.39     90.59 o 
   9   4   9      392.11      306.37     66.62 o 
  10   4   9       84.10       78.90     36.98 o 
  11   4   9      619.42      479.06    144.73 o 
  12   4   9     2075.75     2016.71    139.84 o 
 -16   5   9      994.16     1040.04     58.24 o 
 -15   5   9      191.51      139.35     46.10 o 
 -14   5   9       53.74       30.18     39.91 o 
 -13   5   9       13.14       28.79     16.46 o 
 -12   5   9      462.73      484.37     41.29 o 
 -11   5   9       27.38       25.42     11.32 o 
 -10   5   9     2973.25     2959.12     67.01 o 
  -9   5   9     1701.37     1689.66     64.86 o 
  -8   5   9     3050.55     3102.40     77.97 o 
  -7   5   9       39.34       35.61     12.05 o 
  -6   5   9      124.11       89.18     10.83 o 
  -5   5   9       57.51       56.98      8.40 o 
  -4   5   9     1198.91     1143.32     16.77 o 
  -3   5   9      388.73      378.71     15.08 o 
  -2   5   9     8923.56     9677.30    251.26 o 
  -1   5   9     1683.93     1665.48     52.38 o 
   0   5   9     5188.54     5440.54     94.02 o 
   1   5   9      181.25      198.46     29.95 o 
   2   5   9       28.40       56.29     16.66 o 
   3   5   9     1699.68     1663.30     65.75 o 
   4   5   9     1831.25     1761.19     50.12 o 
   5   5   9     2755.92     2589.27     81.57 o 
   6   5   9     3762.07     4046.92    106.89 o 
   7   5   9      391.06      379.89     77.13 o 
   8   5   9     1590.95     1763.80     86.73 o 
   9   5   9       10.62       26.53     48.36 o 
  10   5   9       83.00       99.22     51.10 o 
  11   5   9       55.69       56.63     28.93 o 
 -15   6   9      168.91      163.60     52.51 o 
 -14   6   9       11.81       13.61     49.23 o 
 -13   6   9      379.42      475.60    106.88 o 
 -12   6   9        2.58       10.26     27.15 o 
 -11   6   9      503.79      450.99     36.65 o 
 -10   6   9        2.49       13.46      9.16 o 
  -9   6   9       72.63       54.29     19.12 o 
  -8   6   9       13.37        6.34      7.78 o 
  -7   6   9     2389.44     2515.58     84.18 o 
  -6   6   9      139.57      116.25     17.63 o 
  -5   6   9       52.43       49.30     13.18 o 
  -4   6   9       23.41       35.37      8.13 o 
  -3   6   9     2988.86     3141.79     79.06 o 
  -2   6   9       33.17       21.82     10.08 o 
  -1   6   9      718.22      712.81     36.77 o 
   0   6   9      804.07      838.33     38.84 o 
   1   6   9      644.94      655.79     39.97 o 
   2   6   9      181.32      182.59     31.30 o 
   3   6   9     1495.48     1440.61     40.14 o 
   4   6   9       40.07       60.57     21.53 o 
   5   6   9     1947.03     1928.38     58.47 o 
   6   6   9       58.10       56.38     38.98 o 
   7   6   9       37.16       73.33     39.54 o 
   8   6   9      149.13      105.67     57.77 o 
   9   6   9      466.16      432.13    105.85 o 
  10   6   9       30.64       37.06     29.96 o 
 -14   7   9       64.03       25.12     36.98 o 
 -13   7   9       77.55       84.33     37.12 o 
 -12   7   9       44.51       68.39     26.96 o 
 -11   7   9      188.93      233.40     50.17 o 
 -10   7   9      760.46      718.53     94.86 o 
  -9   7   9      192.59      211.37     36.93 o 
  -8   7   9       12.15        8.31     17.99 o 
  -7   7   9     1059.91     1071.80     41.14 o 
  -6   7   9      129.41      104.79     21.21 o 
  -5   7   9      124.09      104.98     21.20 o 
  -4   7   9      311.29      260.62     40.01 o 
  -3   7   9      433.20      475.02     49.11 o 
  -2   7   9      577.01      597.90     32.03 o 
  -1   7   9     1407.88     1335.39     61.51 o 
   0   7   9     1199.82     1247.05     92.26 o 
   1   7   9      922.13      856.62     38.58 o 
   2   7   9        0.33       29.79     17.18 o 
   3   7   9       44.62       46.93     18.54 o 
   4   7   9        2.91        5.55     11.97 o 
   5   7   9      318.29      367.38     84.63 o 
   6   7   9     1537.44     1777.23    100.56 o 
   7   7   9      721.70      675.76    168.34 o 
   8   7   9       32.66       59.62     26.96 o 
   9   7   9      390.72      354.69    110.53 o 
 -12   8   9      468.49      490.32    138.23 o 
 -11   8   9      122.10       93.66     84.52 o 
 -10   8   9        3.14       41.74     27.80 o 
  -9   8   9        6.87      -24.18     25.68 o 
  -8   8   9      386.32      387.21     64.31 o 
  -7   8   9      520.39      500.51     56.73 o 
  -6   8   9     2027.98     2235.97     59.97 o 
  -5   8   9       80.43       58.28     16.44 o 
  -4   8   9      855.57      828.08     40.97 o 
  -3   8   9      201.55      238.02     29.28 o 
  -2   8   9        1.19       28.51     16.14 o 
  -1   8   9      114.30      101.46     17.92 o 
   0   8   9      335.58      388.72     60.93 o 
   1   8   9      260.27      251.05     50.46 o 
   2   8   9     1108.50     1172.78     55.69 o 
   3   8   9      166.18       90.53     32.43 o 
   4   8   9      773.22      752.06    195.80 o 
   5   8   9      251.50      286.19     53.17 o 
   6   8   9       10.66      -39.13     47.00 o 
   7   8   9       90.43       67.29     44.29 o 
   8   8   9      555.77      426.55    142.13 o 
 -10   9   9       32.76       22.49     18.56 o 
  -9   9   9      596.88      516.77    113.89 o 
  -8   9   9       11.80       28.97     27.12 o 
  -7   9   9      145.10      128.73     32.16 o 
  -6   9   9      166.89      136.79     32.58 o 
  -5   9   9       10.77       19.26     15.26 o 
  -4   9   9      141.55      142.05     36.96 o 
  -3   9   9      585.83      628.61     41.28 o 
  -2   9   9        3.94       15.52     12.28 o 
  -1   9   9     1225.48     1269.16     40.42 o 
   0   9   9      343.21      269.79     43.24 o 
   1   9   9      200.50      176.52     32.79 o 
   2   9   9       75.91       67.34     19.61 o 
   3   9   9       10.25       20.70     31.05 o 
   4   9   9        1.96       49.48     27.82 o 
   5   9   9      419.64      404.95    108.65 o 
   6   9   9        3.29       16.86     37.51 o 
  -7  10   9      336.39      254.94     60.84 o 
  -6  10   9      541.59      451.41    122.25 o 
  -5  10   9      230.83      187.86     60.57 o 
  -4  10   9      255.72      228.33     70.40 o 
  -3  10   9       96.59      108.42     23.06 o 
  -2  10   9       21.91       42.93     18.83 o 
  -1  10   9       13.20       37.56     23.16 o 
   0  10   9       48.15        1.55     23.16 o 
   1  10   9      110.14      110.87     33.03 o 
   2  10   9      115.05       96.65     34.65 o 
 -18   0  10      294.62      232.32    105.47 o 
 -16   0  10      721.64      736.04     78.66 o 
 -14   0  10      677.64      597.84    138.41 o 
 -12   0  10     4121.71     4730.36    119.31 o 
 -10   0  10     1109.50     1157.52     70.83 o 
  -8   0  10    11117.80    11257.21    281.41 o 
  -6   0  10      782.83      773.52     35.38 o 
  -4   0  10    11795.28    12022.48    212.47 o 
  -2   0  10      738.23      651.41     25.11 o 
   0   0  10    13472.66    13398.97    385.65 o 
   2   0  10     1365.94     1347.73    142.94 o 
   4   0  10     4698.20     4923.54    270.13 o 
   6   0  10      163.09      263.50     51.46 o 
   8   0  10     8581.94     9167.05    458.38 o 
  10   0  10      307.08      361.90     76.18 o 
  12   0  10       21.57       48.27     29.41 o 
 -18   1  10        0.75       17.23     15.87 o 
 -17   1  10        8.56       39.40     23.52 o 
 -16   1  10       27.33       14.48     17.88 o 
 -15   1  10      780.29      822.52     45.83 o 
 -14   1  10      855.12     1031.46     47.96 o 
 -13   1  10     3085.33     3360.62    118.39 o 
 -12   1  10     1767.28     1934.14     47.75 o 
 -11   1  10       77.80       75.40     19.92 o 
 -10   1  10      104.16      120.80     17.32 o 
  -9   1  10       81.12       68.26      9.65 o 
  -8   1  10       68.39       46.03     10.70 o 
  -7   1  10     5105.99     5240.34     81.47 o 
  -6   1  10     4317.56     4545.46    108.74 o 
  -5   1  10    15009.52    15038.07    224.36 o 
  -4   1  10     2034.93     1985.28     37.98 o 
  -3   1  10     1294.61     1287.51     16.76 o 
  -2   1  10     4376.50     4673.54     51.16 o 
  -1   1  10     1426.14     1399.65     20.56 o 
   0   1  10     1228.27     1240.52     31.63 o 
   1   1  10    14605.93    14719.08    269.82 o 
   2   1  10     4093.55     4191.84     84.59 o 
   3   1  10     3053.14     3046.02     47.70 o 
   4   1  10     2254.22     2324.03     42.07 o 
   5   1  10      630.10      651.42     46.96 o 
   6   1  10      543.40      396.22     78.53 o 
   7   1  10      386.59      414.38     59.19 o 
   8   1  10      262.63      355.15     50.78 o 
   9   1  10     3640.32     4071.27     78.84 o 
  10   1  10     2384.14     2519.55     85.12 o 
  11   1  10      278.16      243.65     32.64 o 
  12   1  10      178.75       89.08     28.18 o 
  13   1  10      438.37      313.14     59.85 o 
 -17   2  10      108.95      115.57     41.50 o 
 -16   2  10      167.25      101.53     38.84 o 
 -15   2  10      544.19      481.25     51.35 o 
 -14   2  10      424.05      359.33     61.92 o 
 -13   2  10      421.90      408.31     73.89 o 
 -12   2  10      694.21      751.18     34.34 o 
 -11   2  10     1412.71     1454.35     69.17 o 
 -10   2  10     2384.63     2429.80     45.28 o 
  -9   2  10      239.34      254.38     26.74 o 
  -8   2  10      883.22      897.95     55.98 o 
  -7   2  10     1751.15     1710.92     35.01 o 
  -6   2  10       13.58       20.89     12.28 o 
  -5   2  10     3207.80     3060.97     60.76 o 
  -4   2  10     1646.51     1606.25     41.88 o 
  -3   2  10      807.10      749.25     13.00 o 
  -2   2  10     1655.91     1732.58     29.24 o 
  -1   2  10     1642.47     1520.55     27.00 o 
   0   2  10     3925.47     3451.51     74.41 o 
   1   2  10     7603.31     7941.66    117.80 o 
   2   2  10      382.76      436.21     29.82 o 
   3   2  10     2546.82     2572.60     39.66 o 
   4   2  10      332.25      260.81     45.23 o 
   5   2  10      433.67      377.64     60.18 o 
   6   2  10     2313.79     2374.39     73.46 o 
   7   2  10     4880.33     5123.47     88.46 o 
   8   2  10     2743.48     2763.51     68.62 o 
   9   2  10     1153.92     1128.52     65.13 o 
  10   2  10      271.22      249.89     50.91 o 
  11   2  10      246.63      218.49     37.61 o 
  12   2  10        1.28      -11.83     22.85 o 
 -17   3  10       40.88        2.05     38.54 o 
 -16   3  10        1.50       48.57     23.44 o 
 -15   3  10      584.19      599.78     71.81 o 
 -14   3  10     1622.90     1711.74     51.10 o 
 -13   3  10       13.29       22.40     17.12 o 
 -12   3  10      442.03      484.41     41.03 o 
 -11   3  10     1921.64     1916.95     59.16 o 
 -10   3  10       32.78       30.63      8.60 o 
  -9   3  10      634.83      609.35     24.56 o 
  -8   3  10      168.24      142.33     28.65 o 
  -7   3  10       30.07       21.47     11.47 o 
  -6   3  10    12166.51    12407.76    217.04 o 
  -5   3  10      324.02      273.53     19.85 o 
  -4   3  10     1977.72     1900.49     41.19 o 
  -3   3  10      345.12      349.21     57.33 o 
  -2   3  10     1441.35     1382.72     28.53 o 
  -1   3  10       12.04        0.06     17.66 o 
   0   3  10      316.94      284.98     19.66 o 
   1   3  10       44.06       71.49     18.89 o 
   2   3  10    15321.83    17296.41    521.49 o 
   3   3  10      985.04      986.74     32.29 o 
   4   3  10      322.80      357.99     57.78 o 
   5   3  10       61.01       56.84     17.36 o 
   6   3  10      765.40      687.87     54.57 o 
   7   3  10     1450.99     1313.21     39.51 o 
   8   3  10      751.98      556.88     84.89 o 
   9   3  10       50.19       27.68     24.09 o 
  10   3  10     2568.88     2703.24     60.19 o 
  11   3  10      165.54      190.66     57.72 o 
  12   3  10       67.79       56.94     61.39 o 
 -16   4  10      116.63       63.72     78.02 o 
 -15   4  10      760.07      731.29     46.37 o 
 -14   4  10      118.79       87.19     27.29 o 
 -13   4  10       85.87       71.01     20.34 o 
 -12   4  10     1006.27     1055.44     42.85 o 
 -11   4  10     2398.98     2492.53     63.68 o 
 -10   4  10      355.53      311.06     55.62 o 
  -9   4  10     1400.68     1467.08     41.65 o 
  -8   4  10     3797.66     4096.19     82.80 o 
  -7   4  10     4477.63     4899.04    111.80 o 
  -6   4  10      270.99      269.36     29.06 o 
  -5   4  10     3829.48     3759.30     73.67 o 
  -4   4  10      919.26      953.69     18.95 o 
  -3   4  10     1967.64     1939.07     30.91 o 
  -2   4  10     4677.57     4807.23    100.46 o 
  -1   4  10     5899.63     5914.59    123.17 o 
   0   4  10     1379.50     1337.55     26.10 o 
   1   4  10     3014.54     3026.43     57.14 o 
   2   4  10        1.56       16.87     12.61 o 
   3   4  10      657.88      626.02     92.57 o 
   4   4  10     1814.60     1882.87     56.31 o 
   5   4  10      505.02      507.05     41.67 o 
   6   4  10     2593.50     2832.79     92.97 o 
   7   4  10     2887.65     3007.14    114.53 o 
   8   4  10      914.23      844.30     47.13 o 
   9   4  10      232.06      214.34     34.94 o 
  10   4  10       28.60       48.19     35.82 o 
  11   4  10      521.89      561.78    111.65 o 
 -16   5  10       47.96       43.72     28.91 o 
 -15   5  10      266.32      243.86     72.43 o 
 -14   5  10      518.98      403.98     95.94 o 
 -13   5  10     1316.09     1341.35     43.72 o 
 -12   5  10        0.07       15.82     19.21 o 
 -11   5  10      190.89      217.13     37.38 o 
 -10   5  10        1.97      -17.61     16.29 o 
  -9   5  10       74.81       87.60     24.28 o 
  -8   5  10      186.12      170.27     27.25 o 
  -7   5  10      458.70      475.40     28.28 o 
  -6   5  10     2067.56     2082.91     52.46 o 
  -5   5  10      891.00      934.20     25.96 o 
  -4   5  10       16.41       10.45      9.49 o 
  -3   5  10      445.21      414.56     10.63 o 
  -2   5  10      765.68      705.71     45.39 o 
  -1   5  10       60.40       55.54     10.37 o 
   0   5  10        9.01        1.66     12.59 o 
   1   5  10     1835.04     1893.34     88.85 o 
   2   5  10     2736.73     2756.93     59.41 o 
   3   5  10     1280.46     1218.86     73.58 o 
   4   5  10     1167.08     1142.09     51.73 o 
   5   5  10      152.75      133.45     39.63 o 
   6   5  10      201.77      159.16     42.53 o 
   7   5  10       14.53        7.43     20.33 o 
   8   5  10      353.60      234.70     80.76 o 
   9   5  10      576.96      479.18     97.70 o 
  10   5  10       35.39       41.59     49.61 o 
  11   5  10      139.81      122.99     63.17 o 
 -15   6  10       24.34       29.48     36.61 o 
 -14   6  10       46.87       52.05     38.64 o 
 -13   6  10       26.64        2.99     30.60 o 
 -12   6  10      323.37      327.62     66.67 o 
 -11   6  10       30.65       29.26     17.69 o 
 -10   6  10     2060.73     2037.82     65.57 o 
  -9   6  10      125.42      125.55     20.82 o 
  -8   6  10      708.76      677.38     44.34 o 
  -7   6  10      260.93      230.22     28.15 o 
  -6   6  10     1133.68     1111.51     40.74 o 
  -5   6  10     1044.25      898.30     16.98 o 
  -4   6  10     1252.03     1314.00     33.40 o 
  -3   6  10      926.67      871.23     21.26 o 
  -2   6  10     1945.49     1905.35     57.10 o 
  -1   6  10      271.36      291.23     39.59 o 
   0   6  10     2889.35     3078.93     61.97 o 
   1   6  10       15.07       25.16     15.92 o 
   2   6  10      179.12      133.89     26.61 o 
   3   6  10      798.95      828.05     51.29 o 
   4   6  10      124.95      100.41     28.74 o 
   5   6  10       82.27       60.99     26.79 o 
   6   6  10     1729.70     1753.60     89.82 o 
   7   6  10      168.79      136.82     59.27 o 
   8   6  10     1645.65     1828.26    213.47 o 
   9   6  10        0.42       -0.75     46.54 o 
  10   6  10       54.81       40.44     19.58 o 
 -13   7  10      830.14      991.24     72.48 o 
 -12   7  10       42.26       27.77     22.72 o 
 -11   7  10        7.93       49.16     35.35 o 
 -10   7  10        0.17       21.78     29.44 o 
  -9   7  10       25.16       25.28     13.40 o 
  -8   7  10      302.11      282.02     47.10 o 
  -7   7  10     1108.08     1153.15     59.45 o 
  -6   7  10      243.40      241.54     44.77 o 
  -5   7  10      715.31      726.55     25.25 o 
  -4   7  10      375.88      358.41     24.06 o 
  -3   7  10      754.15      714.04     28.82 o 
  -2   7  10       24.29       15.09      9.84 o 
  -1   7  10      199.44      179.34     31.68 o 
   0   7  10        3.87       -6.66     18.17 o 
   1   7  10     1854.30     1769.62     53.82 o 
   2   7  10      708.85      688.44     55.72 o 
   3   7  10     1117.84     1299.10     46.92 o 
   4   7  10      391.57      342.29     72.12 o 
   5   7  10      208.07      151.64     55.23 o 
   6   7  10        0.79      -24.59     37.51 o 
   7   7  10        0.99       45.19     36.89 o 
   8   7  10      221.80      158.41     47.33 o 
 -12   8  10       46.99       28.30     27.43 o 
 -11   8  10      282.07      207.32     56.29 o 
 -10   8  10        3.77       29.25     29.87 o 
  -9   8  10      593.94      563.31    101.39 o 
  -8   8  10      223.32      197.67     37.24 o 
  -7   8  10      250.04      214.26     39.83 o 
  -6   8  10        4.91       39.39     16.48 o 
  -5   8  10      313.56      276.02     50.26 o 
  -4   8  10      126.64      110.79     33.08 o 
  -3   8  10      679.98      636.53     39.65 o 
  -2   8  10      177.39      164.26     24.28 o 
  -1   8  10     1337.90     1435.29     95.49 o 
   0   8  10      143.98      148.51     36.36 o 
   1   8  10       58.62       31.25     14.39 o 
   2   8  10       58.87       38.05     26.10 o 
   3   8  10        3.92      -60.19     47.52 o 
   4   8  10      155.00      113.55     45.55 o 
   5   8  10      911.28      724.57    177.33 o 
   6   8  10       20.67       31.32     37.07 o 
   7   8  10      241.11      172.02     66.13 o 
 -10   9  10        5.39       26.94     23.98 o 
  -9   9  10       32.84       27.65     21.22 o 
  -8   9  10      181.74      143.34     36.26 o 
  -7   9  10       77.06       50.32     28.66 o 
  -6   9  10     1694.19     1918.14    112.36 o 
  -5   9  10        5.63       17.27     15.75 o 
  -4   9  10      607.63      593.55     50.50 o 
  -3   9  10      152.28      127.55     30.37 o 
  -2   9  10       79.97       93.38     21.68 o 
  -1   9  10      117.13       68.34     21.20 o 
   0   9  10      450.40      390.97     38.03 o 
   1   9  10        8.05       27.13     24.55 o 
   2   9  10     1353.27     1336.56     70.05 o 
   3   9  10       55.35       52.11     30.96 o 
   4   9  10      473.84      314.72     83.61 o 
   5   9  10       45.31       66.80     28.03 o 
  -6  10  10       36.24       17.53     43.08 o 
  -5  10  10       34.95       47.15     35.27 o 
  -4  10  10       13.05        8.85     20.57 o 
  -3  10  10      352.77      284.06     58.69 o 
  -2  10  10       56.78       35.50     24.69 o 
  -1  10  10      192.10      162.00     38.88 o 
   0  10  10      161.03      180.76     47.60 o 
   1  10  10      220.85      149.73     37.81 o 
 -17   0  11        3.55       37.23     15.73 o 
 -15   0  11     1669.71     1687.34     86.53 o 
 -13   0  11     1226.21     1204.06     61.06 o 
 -11   0  11     6040.77     6627.40    121.08 o 
  -9   0  11     3127.89     3152.50     38.44 o 
  -7   0  11     5766.37     5941.88    140.74 o 
  -5   0  11    17094.59    16392.10    468.56 o 
  -3   0  11     1312.45     1173.97     24.17 o 
  -1   0  11     1617.56     1369.08     47.02 o 
   1   0  11     2522.69     2597.05     76.41 o 
   3   0  11    13642.21    14677.33    328.73 o 
   5   0  11        7.64       23.84     42.11 o 
   7   0  11      238.45      167.40     50.09 o 
   9   0  11      173.53      195.80     46.45 o 
  11   0  11     4571.38     4999.08    354.45 o 
 -17   1  11      149.70      100.50     36.03 o 
 -16   1  11      165.64      132.16     28.64 o 
 -15   1  11       62.02       87.81     37.61 o 
 -14   1  11       64.31       63.68     26.63 o 
 -13   1  11        2.99       10.75     12.50 o 
 -12   1  11      333.31      349.30     59.29 o 
 -11   1  11      228.82      234.05     42.21 o 
 -10   1  11     5267.76     5456.95    118.23 o 
  -9   1  11     1357.99     1300.04     32.11 o 
  -8   1  11      586.17      589.24     15.89 o 
  -7   1  11       70.47       45.51      9.80 o 
  -6   1  11      100.98       95.02     11.39 o 
  -5   1  11     1235.59     1182.20     20.31 o 
  -4   1  11      345.51      354.82     27.57 o 
  -3   1  11     3001.56     2910.24     42.91 o 
  -2   1  11    10419.24    10310.42    141.35 o 
  -1   1  11       13.25        7.04     11.38 o 
   0   1  11       21.59       20.14     11.84 o 
   1   1  11      102.12       88.53     30.02 o 
   2   1  11     2818.56     2840.76     56.87 o 
   3   1  11      301.05      255.09     48.08 o 
   4   1  11     6688.93     6938.46    123.55 o 
   5   1  11       19.31       24.09     20.16 o 
   6   1  11     3034.03     3117.92     57.50 o 
   7   1  11      753.51      766.13     39.65 o 
   8   1  11       19.17       42.86     16.17 o 
   9   1  11        1.55        3.87     37.72 o 
  10   1  11      871.87      790.05     46.79 o 
  11   1  11       20.95       35.23     22.17 o 
  12   1  11     1224.64     1217.85     56.44 o 
 -17   2  11       87.91       90.95     35.45 o 
 -16   2  11      221.62      145.64     35.69 o 
 -15   2  11       49.28       46.71     21.15 o 
 -14   2  11      200.40      163.19     28.94 o 
 -13   2  11      254.96      213.51     39.37 o 
 -12   2  11     3425.78     3887.96    106.31 o 
 -11   2  11       29.05       25.47      9.67 o 
 -10   2  11      298.26      310.87     15.83 o 
  -9   2  11      446.09      452.76     30.62 o 
  -8   2  11     1232.21     1380.04     17.13 o 
  -7   2  11       22.47       20.04      6.41 o 
  -6   2  11     3398.68     3472.18     80.57 o 
  -5   2  11     1083.24     1087.35     28.66 o 
  -4   2  11     6956.04     6923.43    144.46 o 
  -3   2  11      210.24      199.57     12.87 o 
  -2   2  11      218.78      215.27     14.42 o 
  -1   2  11     3092.75     2980.30     60.00 o 
   0   2  11     2901.35     2940.38     36.92 o 
   1   2  11       11.39       15.53     16.40 o 
   2   2  11     3487.93     3548.34     70.76 o 
   3   2  11      785.82      755.97     24.30 o 
   4   2  11    13272.89    14971.00    269.70 o 
   5   2  11      164.89      162.71     34.64 o 
   6   2  11       59.73       14.48     16.61 o 
   7   2  11      849.19      803.38     54.28 o 
   8   2  11       17.63      -22.73     25.43 o 
   9   2  11        7.63       36.22     21.83 o 
  10   2  11     3418.96     3458.62     80.82 o 
  11   2  11      928.04      961.06     62.52 o 
  12   2  11      745.69      756.94    104.09 o 
 -17   3  11     1004.72     1008.36     76.14 o 
 -16   3  11       74.30       56.42     24.66 o 
 -15   3  11      108.58       68.32     31.21 o 
 -14   3  11       26.81       22.95     15.77 o 
 -13   3  11       10.36       14.02     26.78 o 
 -12   3  11      178.16      199.21     36.14 o 
 -11   3  11     3037.97     3285.92    134.37 o 
 -10   3  11      498.56      465.26     85.64 o 
  -9   3  11     3272.69     3515.98     78.96 o 
  -8   3  11      814.25      863.18     27.43 o 
  -7   3  11      381.65      342.79     42.42 o 
  -6   3  11     1230.73     1194.62     21.36 o 
  -5   3  11       45.93       48.87     13.65 o 
  -4   3  11        5.29       -7.18     23.24 o 
  -3   3  11    13207.49    14307.70    445.07 o 
  -2   3  11      142.17      151.89     28.18 o 
  -1   3  11     6194.28     6313.22    138.50 o 
   0   3  11      199.69      179.50     23.63 o 
   1   3  11     1347.88     1305.57     30.89 o 
   2   3  11     1271.21     1234.04     29.89 o 
   3   3  11      133.91      147.74     30.23 o 
   4   3  11      429.65      439.05     77.20 o 
   5   3  11     6529.53     7278.08    269.24 o 
   6   3  11      619.77      504.70     83.25 o 
   7   3  11      799.84      796.00     40.81 o 
   8   3  11      129.11      101.85     25.77 o 
   9   3  11      914.75      915.78     50.69 o 
  10   3  11       62.96       30.41     15.89 o 
  11   3  11       63.41       91.48     43.11 o 
 -16   4  11      245.91      150.67     66.86 o 
 -15   4  11      208.44      157.18     46.76 o 
 -14   4  11      137.52      118.73     35.44 o 
 -13   4  11      268.95      247.51     51.58 o 
 -12   4  11      583.39      635.85     35.02 o 
 -11   4  11      769.60      826.83     41.71 o 
 -10   4  11       57.09       48.59     20.65 o 
  -9   4  11      688.98      706.95     40.88 o 
  -8   4  11     3230.11     3322.33     60.78 o 
  -7   4  11     2198.82     2319.79     46.85 o 
  -6   4  11        3.95        5.79      5.97 o 
  -5   4  11     1214.16     1195.06     36.95 o 
  -4   4  11     5138.41     5242.97    104.81 o 
  -3   4  11       50.43       51.19      8.79 o 
  -2   4  11     2092.75     1952.07     66.54 o 
  -1   4  11       29.95       22.83      8.28 o 
   0   4  11      491.33      509.48     43.38 o 
   1   4  11      869.59      889.03     33.32 o 
   2   4  11      459.70      483.05     80.85 o 
   3   4  11     1287.22     1349.56     55.08 o 
   4   4  11     2156.46     2089.49     57.46 o 
   5   4  11      138.70      125.90     30.82 o 
   6   4  11      406.87      387.04     60.44 o 
   7   4  11        4.03        2.84     25.25 o 
   8   4  11       46.37       46.84     28.37 o 
   9   4  11      128.90       88.67     38.29 o 
  10   4  11      131.22      121.10     61.72 o 
  11   4  11      318.65      217.28    104.65 o 
 -15   5  11       40.70       39.62     25.10 o 
 -14   5  11       32.08       14.59     30.02 o 
 -13   5  11      147.84      101.07     28.30 o 
 -12   5  11      508.67      525.35     33.87 o 
 -11   5  11      916.51      937.77     34.44 o 
 -10   5  11     2002.04     2075.78     65.65 o 
  -9   5  11      261.60      235.09     34.55 o 
  -8   5  11     2391.93     2506.68     58.72 o 
  -7   5  11       15.95       -4.32     19.90 o 
  -6   5  11     1886.43     1895.35     43.80 o 
  -5   5  11       57.32       63.71     12.36 o 
  -4   5  11     1801.03     1766.45     65.35 o 
  -3   5  11     1093.48     1011.53     22.83 o 
  -2   5  11     5487.87     5841.05    249.49 o 
  -1   5  11      460.50      389.32     38.21 o 
   0   5  11     1380.30     1328.61     42.07 o 
   1   5  11       88.28      119.61     28.98 o 
   2   5  11      196.06      219.32     46.95 o 
   3   5  11        3.42       -3.50     21.13 o 
   4   5  11      756.85      716.64     61.64 o 
   5   5  11     2296.07     2252.25    119.32 o 
   6   5  11     1769.10     1897.97     60.52 o 
   7   5  11      122.36      138.78     27.24 o 
   8   5  11      964.24      833.92    181.45 o 
   9   5  11       63.75       51.01     32.46 o 
  10   5  11      135.95       86.41     53.26 o 
 -14   6  11       12.06       -9.88     31.22 o 
 -13   6  11     1019.12     1125.55    164.93 o 
 -12   6  11       47.49       22.88     27.11 o 
 -11   6  11      161.93      203.15     45.35 o 
 -10   6  11       13.72       19.36     18.56 o 
  -9   6  11      892.76      855.48     48.60 o 
  -8   6  11      104.00      125.99     33.75 o 
  -7   6  11     1868.50     1994.24     93.64 o 
  -6   6  11       11.24        8.64     14.14 o 
  -5   6  11     3095.18     3170.52    138.31 o 
  -4   6  11      644.77      555.65     49.79 o 
  -3   6  11      617.20      570.81     39.48 o 
  -2   6  11      458.05      408.86     34.57 o 
  -1   6  11     1947.92     2141.42     61.72 o 
   0   6  11      107.05       84.92     22.99 o 
   1   6  11      203.54      247.03     31.36 o 
   2   6  11        8.29       35.18     12.94 o 
   3   6  11     2131.52     2122.01     92.48 o 
   4   6  11        7.42       46.13     27.75 o 
   5   6  11      107.70      112.69     26.02 o 
   6   6  11      319.47      309.86     68.06 o 
   7   6  11      689.35      521.68    136.61 o 
   8   6  11       13.93        4.94     49.36 o 
   9   6  11      246.09      141.39     57.45 o 
 -13   7  11        9.36        5.89     27.04 o 
 -12   7  11       12.04       39.58     33.76 o 
 -11   7  11      290.78      265.37     65.30 o 
 -10   7  11      791.98      782.59     76.37 o 
  -9   7  11      408.34      396.70     40.01 o 
  -8   7  11      161.45      118.98     24.74 o 
  -7   7  11      509.35      549.29     62.43 o 
  -6   7  11      226.34      200.23     37.44 o 
  -5   7  11      195.49      169.04     24.64 o 
  -4   7  11      670.11      690.97     58.73 o 
  -3   7  11      720.44      745.62     43.88 o 
  -2   7  11     2253.98     2394.11     53.70 o 
  -1   7  11      924.10      882.88     54.15 o 
   0   7  11      244.22      218.41     33.83 o 
   1   7  11       67.06       84.20     25.15 o 
   2   7  11      171.85      127.08     31.92 o 
   3   7  11       48.34       30.27     24.01 o 
   4   7  11      377.31      291.46     64.62 o 
   5   7  11      439.68      413.16     92.61 o 
   6   7  11      372.01      405.19    104.18 o 
   7   7  11      236.28      260.38     96.94 o 
   8   7  11      112.11       91.24     45.53 o 
 -11   8  11      105.97       62.99     22.95 o 
 -10   8  11       52.63       34.60     21.26 o 
  -9   8  11        3.98       -6.40     28.48 o 
  -8   8  11      591.08      592.30     58.63 o 
  -7   8  11       73.08       75.18     24.25 o 
  -6   8  11      775.26      743.41     49.61 o 
  -5   8  11      213.70      138.06     31.48 o 
  -4   8  11      542.02      600.37     55.61 o 
  -3   8  11      212.76      212.05     42.50 o 
  -2   8  11        6.83        4.50     14.00 o 
  -1   8  11        9.43       16.14      9.76 o 
   0   8  11      276.49      238.46     51.99 o 
   1   8  11        2.97       22.25     30.18 o 
   2   8  11     1918.75     2075.26     54.12 o 
   3   8  11      420.94      344.12     98.32 o 
   4   8  11      345.33      293.06     80.56 o 
   5   8  11        1.84      -27.28     75.15 o 
   6   8  11       85.26       61.57     49.61 o 
  -9   9  11      435.84      302.88     70.66 o 
  -8   9  11        2.04      -10.68     23.97 o 
  -7   9  11        2.71       18.36     21.99 o 
  -6   9  11       51.75       64.81     22.25 o 
  -5   9  11       82.42       62.27     19.53 o 
  -4   9  11        0.27       23.95     18.53 o 
  -3   9  11      587.90      616.79     53.55 o 
  -2   9  11       39.71       27.28     13.88 o 
  -1   9  11      792.55      808.11     60.08 o 
   0   9  11      130.21      104.14     26.42 o 
   1   9  11        0.49       31.29     52.93 o 
   2   9  11       16.84       26.02     42.39 o 
   3   9  11       51.73       30.47     24.29 o 
 -16   0  12      196.19      187.96     77.41 o 
 -14   0  12       11.58      -15.91     37.05 o 
 -12   0  12      489.46      492.90     41.47 o 
 -10   0  12      652.32      632.66     21.81 o 
  -8   0  12     4637.10     4834.99     97.97 o 
  -6   0  12     3052.31     2848.20    155.52 o 
  -4   0  12      366.65      388.88     54.22 o 
  -2   0  12     4764.66     5093.43    113.02 o 
   0   0  12     7230.01     7328.92    196.35 o 
   2   0  12     3642.78     3671.60    108.22 o 
   4   0  12      381.73      371.87     76.69 o 
   6   0  12     2671.46     2855.50    107.91 o 
   8   0  12      305.33      308.69     69.84 o 
  10   0  12      480.47      448.69    102.04 o 
 -17   1  12       48.64       30.28     21.06 o 
 -16   1  12       27.54       49.63     24.10 o 
 -15   1  12      967.49     1099.69     65.17 o 
 -14   1  12      262.40      275.85     53.29 o 
 -13   1  12      494.18      437.67     29.37 o 
 -12   1  12     1004.10      990.63     30.34 o 
 -11   1  12     1020.01     1039.73     74.83 o 
 -10   1  12      608.18      591.80     26.04 o 
  -9   1  12      249.09      213.65     13.01 o 
  -8   1  12       46.02       35.94      7.94 o 
  -7   1  12     9769.91    10572.49    265.21 o 
  -6   1  12     3205.29     3298.41     78.47 o 
  -5   1  12     3688.68     3901.52     70.46 o 
  -4   1  12      407.67      413.77     30.84 o 
  -3   1  12     3354.13     3476.12     53.49 o 
  -2   1  12     2237.01     2256.51     34.83 o 
  -1   1  12        6.31        5.95     10.14 o 
   0   1  12     1780.98     1814.73     44.08 o 
   1   1  12    15584.90    16378.13    358.34 o 
   2   1  12     1750.98     1632.55     33.94 o 
   3   1  12       16.08       19.73     20.64 o 
   4   1  12      638.47      537.11     54.58 o 
   5   1  12     1087.00     1121.23     55.74 o 
   6   1  12      276.16      247.11     44.39 o 
   7   1  12       87.80       76.49     21.33 o 
   8   1  12      568.28      563.97     76.85 o 
   9   1  12     2335.22     2380.97     97.17 o 
  10   1  12      406.33      375.63     74.98 o 
  11   1  12       29.62       18.44     20.33 o 
 -17   2  12      163.77      138.76     42.24 o 
 -16   2  12      409.62      327.25     85.98 o 
 -15   2  12      373.28      305.85     71.77 o 
 -14   2  12        9.83       24.48     10.74 o 
 -13   2  12      606.83      559.48     44.49 o 
 -12   2  12      626.01      586.79     48.89 o 
 -11   2  12      274.20      290.23     49.83 o 
 -10   2  12      222.78      185.93     41.61 o 
  -9   2  12     5152.77     5270.27    125.49 o 
  -8   2  12     4043.54     4197.16     92.31 o 
  -7   2  12      261.41      231.91     35.68 o 
  -6   2  12       66.08       47.43     19.77 o 
  -5   2  12      496.23      494.91     37.51 o 
  -4   2  12      212.26      218.51     13.40 o 
  -3   2  12     3540.61     3632.55     57.81 o 
  -2   2  12     1736.42     1743.68     36.73 o 
  -1   2  12     6035.00     6146.30     93.25 o 
   0   2  12     2323.71     2395.19     45.54 o 
   1   2  12      362.54      422.39     44.34 o 
   2   2  12       54.36       24.94     16.95 o 
   3   2  12     1915.78     1830.02     56.12 o 
   4   2  12      150.74      105.72     32.48 o 
   5   2  12      552.32      535.13     46.05 o 
   6   2  12     1337.72     1410.63     50.01 o 
   7   2  12     6131.41     6454.95    107.39 o 
   8   2  12      566.55      537.75     92.05 o 
   9   2  12       74.96       45.16     29.91 o 
  10   2  12      107.65       81.31     24.19 o 
  11   2  12       18.17       13.43     28.92 o 
 -16   3  12       71.55       88.34     26.84 o 
 -15   3  12       11.97       13.03     13.62 o 
 -14   3  12     1132.14     1112.83     71.94 o 
 -13   3  12       51.65       46.49     16.06 o 
 -12   3  12      151.12      163.72     26.81 o 
 -11   3  12      307.70      313.34     46.43 o 
 -10   3  12      262.77      258.28     48.52 o 
  -9   3  12       85.78       81.50     18.27 o 
  -8   3  12      737.27      789.06     31.81 o 
  -7   3  12        3.20       -5.44     14.28 o 
  -6   3  12     5555.69     5912.17    121.32 o 
  -5   3  12      181.81      192.82     29.03 o 
  -4   3  12      356.92      380.53     51.27 o 
  -3   3  12      302.00      237.36     25.57 o 
  -2   3  12     1450.50     1411.07     60.41 o 
  -1   3  12      138.77      130.60     24.84 o 
   0   3  12     5238.54     5429.71    124.06 o 
   1   3  12        7.88       11.83     16.50 o 
   2   3  12     1484.40     1489.21     42.45 o 
   3   3  12     1547.08     1449.60     58.00 o 
   4   3  12     1462.05     1395.01     46.03 o 
   5   3  12        8.67        3.33     20.20 o 
   6   3  12      251.94      261.12     44.62 o 
   7   3  12      149.35      134.50     32.46 o 
   8   3  12     1015.27      996.11     53.63 o 
   9   3  12        6.48        0.16     22.42 o 
  10   3  12      213.74      219.33     38.73 o 
 -16   4  12       74.33       20.48     29.01 o 
 -15   4  12      480.33      406.57     83.07 o 
 -14   4  12       37.84       28.08     12.81 o 
 -13   4  12      102.43      137.74     35.03 o 
 -12   4  12      356.92      403.77     55.87 o 
 -11   4  12      877.98      863.43     39.65 o 
 -10   4  12      325.31      338.67     51.23 o 
  -9   4  12     1312.00     1351.52     40.11 o 
  -8   4  12      709.29      665.49     45.96 o 
  -7   4  12     2638.17     2845.22     62.97 o 
  -6   4  12      177.89      186.34     10.81 o 
  -5   4  12     1856.30     1757.00     66.86 o 
  -4   4  12      402.69      387.29     38.30 o 
  -3   4  12      199.77      218.44     30.49 o 
  -2   4  12     1729.59     1792.77     51.82 o 
  -1   4  12     7017.96     7207.32    213.44 o 
   0   4  12      569.55      547.57     27.42 o 
   1   4  12      148.49      137.60     25.27 o 
   2   4  12        3.09      -13.82     24.91 o 
   3   4  12      263.90      206.39     42.58 o 
   4   4  12       16.88       13.85     26.97 o 
   5   4  12     1338.33     1311.18     57.10 o 
   6   4  12      540.03      557.49     46.55 o 
   7   4  12     2455.88     2477.90     95.46 o 
   8   4  12      664.42      596.16     47.90 o 
   9   4  12        5.21       32.62     49.27 o 
  10   4  12       92.74      111.56     48.09 o 
 -15   5  12      298.39      255.40     72.48 o 
 -14   5  12      445.07      373.53     91.58 o 
 -13   5  12      478.64      460.53     95.51 o 
 -12   5  12       13.35       39.18     15.76 o 
 -11   5  12      109.17      107.12     16.87 o 
 -10   5  12      163.78      147.07     28.69 o 
  -9   5  12      280.14      267.29     25.14 o 
  -8   5  12      458.63      400.41     46.02 o 
  -7   5  12     1928.73     2071.96     53.11 o 
  -6   5  12      496.31      488.11     47.96 o 
  -5   5  12     1639.09     1638.31     53.81 o 
  -4   5  12      268.53      236.25     34.71 o 
  -3   5  12       45.97       39.65     10.96 o 
  -2   5  12      187.31      154.19     24.89 o 
  -1   5  12      626.56      586.38     32.12 o 
   0   5  12      883.96      831.94     48.76 o 
   1   5  12     2416.72     2567.88     68.25 o 
   2   5  12     1230.53     1241.10     63.64 o 
   3   5  12      995.82      868.56     74.57 o 
   4   5  12       13.43       29.39     29.08 o 
   5   5  12      112.27      113.27     27.68 o 
   6   5  12      127.04       89.27     47.74 o 
   7   5  12      766.01      728.95    179.06 o 
   8   5  12     1071.51     1022.58    155.13 o 
   9   5  12      410.91      371.98     73.47 o 
 -14   6  12        6.60       12.51     42.36 o 
 -13   6  12       28.84       52.50     25.52 o 
 -12   6  12      232.32      191.95     34.13 o 
 -11   6  12       19.61       30.28     21.90 o 
 -10   6  12      772.77      737.35     48.38 o 
  -9   6  12       43.58       39.04     18.24 o 
  -8   6  12     1389.29     1413.06     52.18 o 
  -7   6  12      270.60      186.93     29.70 o 
  -6   6  12        0.62       15.42     12.39 o 
  -5   6  12       23.00        3.86     16.20 o 
  -4   6  12     1562.61     1545.60     55.61 o 
  -3   6  12      716.45      658.68     35.12 o 
  -2   6  12     2829.04     2873.45     85.71 o 
  -1   6  12        1.10      -13.77     25.04 o 
   0   6  12     2858.45     3098.55     94.10 o 
   1   6  12      287.77      302.13     46.52 o 
   2   6  12        1.65       19.90     14.40 o 
   3   6  12       71.77       37.20     27.86 o 
   4   6  12      292.87      268.14     49.69 o 
   5   6  12      180.97      183.55     31.31 o 
   6   6  12     1839.26     2025.26    213.33 o 
   7   6  12        2.63       72.85     53.52 o 
   8   6  12      647.00      512.88    150.72 o 
 -13   7  12      315.09      277.86     73.49 o 
 -12   7  12       63.29       84.22     34.71 o 
 -11   7  12        7.16       32.19     18.41 o 
 -10   7  12        0.61       16.16     17.89 o 
  -9   7  12        1.33       44.02     23.10 o 
  -8   7  12      303.41      279.80     44.65 o 
  -7   7  12     1991.33     1979.29     64.43 o 
  -6   7  12      116.53       90.97     20.46 o 
  -5   7  12      804.65      783.17     42.00 o 
  -4   7  12      582.17      495.34     91.14 o 
  -3   7  12      409.15      403.04     67.10 o 
  -2   7  12       76.44       65.77     18.67 o 
  -1   7  12       13.28       22.68     12.41 o 
   0   7  12        9.41       45.65     14.75 o 
   1   7  12     1941.65     1888.33     62.12 o 
   2   7  12      970.30      982.75     68.00 o 
   3   7  12      829.13      797.05     64.28 o 
   4   7  12      144.46      162.76     67.16 o 
   5   7  12      389.43      229.11     87.95 o 
   6   7  12        2.14      -57.53     50.21 o 
   7   7  12      123.05       65.27     47.57 o 
 -11   8  12      585.14      482.99     98.48 o 
 -10   8  12       28.61       37.14     22.04 o 
  -9   8  12      297.22      302.64     64.63 o 
  -8   8  12       22.27        9.11     15.95 o 
  -7   8  12      441.93      386.76     68.70 o 
  -6   8  12      275.55      238.34     50.69 o 
  -5   8  12       86.54      110.87     27.57 o 
  -4   8  12       18.94       16.19     25.91 o 
  -3   8  12      586.94      485.83     70.53 o 
  -2   8  12       23.18       36.91     14.75 o 
  -1   8  12      599.38      641.62     41.83 o 
   0   8  12      192.57      134.58     24.38 o 
   1   8  12        1.37       36.11     20.80 o 
   2   8  12      284.82      224.10     76.28 o 
   3   8  12        0.33       39.69     29.13 o 
   4   8  12        3.30      -18.78     41.28 o 
   5   8  12      809.22      576.58    168.84 o 
  -8   9  12      232.17      160.69     61.99 o 
  -7   9  12       48.66       27.09     27.19 o 
  -6   9  12      489.28      428.61     78.20 o 
  -5   9  12      229.54      186.73     42.78 o 
  -4   9  12      518.72      484.48     89.81 o 
  -3   9  12       19.67        1.60     22.91 o 
  -2   9  12        3.85        0.17     16.67 o 
  -1   9  12       41.31       28.48     19.17 o 
   0   9  12      433.30      346.60     82.51 o 
   1   9  12        5.58       74.08     34.98 o 
   2   9  12      892.76      703.18    193.33 o 
 -17   0  13       60.14       82.12     35.37 o 
 -15   0  13       24.80      136.31     63.84 o 
 -13   0  13      753.16      746.07     96.88 o 
 -11   0  13     2765.20     2775.56     81.41 o 
  -9   0  13     1655.79     1623.99     85.52 o 
  -7   0  13      606.36      580.73     80.76 o 
  -5   0  13     8178.20     8733.87    720.02 o 
  -3   0  13     1720.55     1645.35     72.29 o 
  -1   0  13      337.55      365.88     80.65 o 
   1   0  13     2986.52     3308.33     85.47 o 
   3   0  13    10814.87    12087.37    271.74 o 
   5   0  13      405.82      381.91     64.87 o 
   7   0  13       56.29       59.02     39.10 o 
   9   0  13     2013.11     2172.83    138.21 o 
 -17   1  13       10.58        7.50     28.87 o 
 -16   1  13        5.20       37.41     15.99 o 
 -15   1  13        0.06        6.18     33.58 o 
 -14   1  13      155.22      136.03     35.87 o 
 -13   1  13      183.00      174.62     30.85 o 
 -12   1  13     1453.80     1631.84     55.35 o 
 -11   1  13      255.08      244.62     19.90 o 
 -10   1  13     1237.80     1174.55     28.63 o 
  -9   1  13       50.75       49.22      8.29 o 
  -8   1  13      112.87       98.01     12.30 o 
  -7   1  13       34.55        9.41     21.39 o 
  -6   1  13     1303.70     1215.21     24.50 o 
  -5   1  13      113.10      112.34     23.71 o 
  -4   1  13     6969.38     7715.40    132.46 o 
  -3   1  13     2189.77     2187.06     33.32 o 
  -2   1  13     2941.91     2980.77     46.45 o 
  -1   1  13       75.31       81.25     13.55 o 
   0   1  13     1139.91     1190.68     35.05 o 
   1   1  13      389.54      367.53     55.14 o 
   2   1  13      497.00      498.99     42.64 o 
   3   1  13     1522.99     1575.91     51.36 o 
   4   1  13     3130.00     3300.99     84.44 o 
   5   1  13      356.76      392.07     58.22 o 
   6   1  13      303.45      279.99     57.80 o 
   7   1  13      245.68      231.74     40.30 o 
   8   1  13      463.06      512.02     70.94 o 
   9   1  13       63.32       72.17     28.22 o 
  10   1  13       16.28      -11.36     24.68 o 
 -17   2  13       52.51       60.65     25.32 o 
 -16   2  13      270.38      178.14     39.05 o 
 -15   2  13       29.26       28.15     14.44 o 
 -14   2  13       58.98       67.70     21.90 o 
 -13   2  13      506.70      482.79     66.26 o 
 -12   2  13     2153.62     2439.10     55.26 o 
 -11   2  13        7.89       20.03     24.83 o 
 -10   2  13      234.46      272.67     36.31 o 
  -9   2  13      427.03      424.86     33.28 o 
  -8   2  13      250.36      262.50     27.62 o 
  -7   2  13      287.98      300.61     40.28 o 
  -6   2  13     3165.10     3372.46     96.09 o 
  -5   2  13     2265.33     2362.95     72.19 o 
  -4   2  13     2518.46     2557.26     60.22 o 
  -3   2  13      482.07      437.43     22.68 o 
  -2   2  13      385.60      366.71     36.07 o 
  -1   2  13      576.35      563.45     21.32 o 
   0   2  13      763.72      770.40     33.50 o 
   1   2  13        4.03       22.35     10.81 o 
   2   2  13     3385.38     3560.33     67.44 o 
   3   2  13     2956.61     2956.36     60.82 o 
   4   2  13     1960.52     1999.07     62.74 o 
   5   2  13      453.29      392.97     58.94 o 
   6   2  13       10.90       39.35     19.24 o 
   7   2  13       13.68        5.36     22.70 o 
   8   2  13       13.61       24.50     19.54 o 
   9   2  13      131.33       64.22     20.72 o 
  10   2  13     2059.85     2134.17     67.34 o 
 -16   3  13        0.14       16.86     19.74 o 
 -15   3  13       68.03       54.47     17.68 o 
 -14   3  13       49.60       32.83     11.37 o 
 -13   3  13       20.91       51.47     23.44 o 
 -12   3  13       11.81        5.23     22.70 o 
 -11   3  13     1403.47     1412.90     41.39 o 
 -10   3  13        3.23       22.44     15.77 o 
  -9   3  13     2146.90     2178.67     63.90 o 
  -8   3  13       19.84        4.92     18.26 o 
  -7   3  13     2043.80     2015.90     33.41 o 
  -6   3  13       60.59       17.23     35.51 o 
  -5   3  13       13.17       11.95     17.54 o 
  -4   3  13        6.72       23.37     19.30 o 
  -3   3  13     7190.40     7502.66    158.30 o 
  -2   3  13        1.01        2.90     11.01 o 
  -1   3  13     2227.93     2129.12     89.92 o 
   0   3  13        7.47       10.00     10.71 o 
   1   3  13     3629.18     3755.54     62.81 o 
   2   3  13      660.26      589.76     63.40 o 
   3   3  13     1210.83     1228.59     48.13 o 
   4   3  13      361.47      312.03     53.53 o 
   5   3  13     2210.35     2255.62     66.11 o 
   6   3  13       71.54       48.45     19.31 o 
   7   3  13      649.18      516.39    105.74 o 
   8   3  13      140.34       67.21     33.39 o 
   9   3  13      847.76      926.06     88.55 o 
 -15   4  13      148.37      114.90     40.11 o 
 -14   4  13      555.60      567.37     60.42 o 
 -13   4  13      264.09      237.20     34.90 o 
 -12   4  13      141.12      141.95     29.87 o 
 -11   4  13       96.05      102.46     18.50 o 
 -10   4  13      298.16      317.58     57.98 o 
  -9   4  13        3.08        3.97     16.26 o 
  -8   4  13      231.35      237.14     32.22 o 
  -7   4  13      277.32      267.77     48.31 o 
  -6   4  13     3155.90     3200.71    112.91 o 
  -5   4  13      395.89      398.20     18.60 o 
  -4   4  13     1075.21     1067.46     24.99 o 
  -3   4  13      507.99      518.67     75.94 o 
  -2   4  13     2041.02     1833.92     79.01 o 
  -1   4  13      350.69      320.25     35.50 o 
   0   4  13      100.66       64.11     35.52 o 
   1   4  13      661.19      631.31     46.16 o 
   2   4  13     4950.14     5529.09    245.03 o 
   3   4  13     1437.93     1360.82     65.01 o 
   4   4  13       52.84       39.31     17.75 o 
   5   4  13        2.37       -3.07     24.50 o 
   6   4  13      772.80      678.69    113.01 o 
   7   4  13       19.51       20.22     31.05 o 
   8   4  13       31.15        5.95     27.83 o 
   9   4  13      235.56      224.56     78.55 o 
 -15   5  13        4.04       42.26     45.96 o 
 -14   5  13       17.12       37.96     29.65 o 
 -13   5  13       29.62       15.69     27.32 o 
 -12   5  13      135.49      135.89     25.16 o 
 -11   5  13      641.54      703.07     72.84 o 
 -10   5  13      988.16     1084.34     39.73 o 
  -9   5  13        1.44       12.83     17.07 o 
  -8   5  13     1198.41     1252.03     44.16 o 
  -7   5  13      690.03      727.64     59.11 o 
  -6   5  13      129.59      153.42     26.09 o 
  -5   5  13      145.94      137.65     25.82 o 
  -4   5  13      846.19      830.38     74.00 o 
  -3   5  13      420.29      419.43     57.75 o 
  -2   5  13     3752.64     3893.92    101.54 o 
  -1   5  13       69.63       70.58     21.42 o 
   0   5  13      612.30      620.71    105.19 o 
   1   5  13      669.43      685.94     51.78 o 
   2   5  13        7.95       28.43     18.40 o 
   3   5  13      288.78      235.76     34.68 o 
   4   5  13     1241.16     1344.86     41.98 o 
   5   5  13      968.16      945.50     56.06 o 
   6   5  13      985.52     1004.48     58.48 o 
   7   5  13        0.90       27.35     22.26 o 
   8   5  13      573.49      552.02    126.66 o 
 -13   6  13      795.89      778.87     52.71 o 
 -12   6  13       52.04       64.32     20.53 o 
 -11   6  13       37.16       23.66     16.66 o 
 -10   6  13       14.90       10.77     22.37 o 
  -9   6  13      238.21      240.75     34.64 o 
  -8   6  13       70.48       50.77     18.24 o 
  -7   6  13      339.17      372.63     54.10 o 
  -6   6  13        1.59       12.14     14.11 o 
  -5   6  13     3308.89     3747.09    127.13 o 
  -4   6  13      128.04      132.87     22.62 o 
  -3   6  13        0.65       30.72     14.11 o 
  -2   6  13       81.74       54.17     38.08 o 
  -1   6  13      102.20       66.49     22.53 o 
   0   6  13      108.97       87.04     22.99 o 
   1   6  13     2172.77     2136.58     70.62 o 
   2   6  13        5.46       -0.54     25.72 o 
   3   6  13     2105.52     2250.61     70.84 o 
   4   6  13        7.11        4.29     27.69 o 
   5   6  13       34.65       -8.26     16.68 o 
   6   6  13        4.97       66.76     39.10 o 
   7   6  13      240.90      206.42     87.31 o 
 -12   7  13       74.82       79.21     24.74 o 
 -11   7  13       58.90       61.77     24.64 o 
 -10   7  13      407.62      360.81     64.80 o 
  -9   7  13      287.38      210.11     39.62 o 
  -8   7  13        2.24       51.91     17.98 o 
  -7   7  13      936.98      861.16     40.14 o 
  -6   7  13       42.06       23.90     20.23 o 
  -5   7  13       11.69       -3.30     21.73 o 
  -4   7  13      670.42      664.31     81.38 o 
  -3   7  13      152.84      149.59     33.66 o 
  -2   7  13      625.60      598.62     63.66 o 
  -1   7  13     1204.71     1169.67     70.35 o 
   0   7  13      266.55      214.49     51.29 o 
   1   7  13      193.80      195.01     37.14 o 
   2   7  13       14.79       20.23     23.00 o 
   3   7  13       10.17       36.10     19.28 o 
   4   7  13      831.56      690.30    178.25 o 
   5   7  13      350.26      238.67     76.36 o 
 -10   8  13       52.45       63.14     25.61 o 
  -9   8  13        0.19        7.31     23.21 o 
  -8   8  13      609.19      543.28     76.48 o 
  -7   8  13        2.03       42.75     17.91 o 
  -6   8  13      485.45      473.70     98.85 o 
  -5   8  13       85.95       43.00     22.07 o 
  -4   8  13      695.90      690.17     54.53 o 
  -3   8  13      142.65      162.15     26.93 o 
  -2   8  13        0.15      -16.61     33.07 o 
  -1   8  13      112.40       96.23     21.95 o 
   0   8  13      118.02      120.86     28.74 o 
   1   8  13       32.31       13.12     25.80 o 
   2   8  13     1242.09     1236.37    225.58 o 
   3   8  13      161.67       98.48     52.70 o 
  -6   9  13       30.55       31.87     14.41 o 
  -5   9  13      300.49      200.89     42.96 o 
  -4   9  13       26.86       32.23     19.43 o 
  -3   9  13      664.89      653.43     83.16 o 
  -2   9  13       46.61       52.34     21.41 o 
  -1   9  13      409.81      301.62     55.19 o 
 -16   0  14      373.99      369.56    170.47 o 
 -14   0  14      646.28      577.77    173.67 o 
 -12   0  14      772.54      811.79     61.92 o 
 -10   0  14     2655.57     2699.38     55.93 o 
  -8   0  14       81.82       86.39     13.50 o 
  -6   0  14     1495.63     1457.75     41.06 o 
  -4   0  14     1002.07      994.78     36.59 o 
  -2   0  14     6347.80     6699.39    190.63 o 
   0   0  14     1523.66     1526.86     52.30 o 
   2   0  14     3067.96     3289.17    103.01 o 
   4   0  14      229.19      258.83     45.48 o 
   6   0  14     7220.37     7972.96    249.72 o 
   8   0  14      120.50      155.17     55.52 o 
 -16   1  14       72.68       71.56     29.66 o 
 -15   1  14      657.64      687.05     68.60 o 
 -14   1  14       33.43       20.93     29.08 o 
 -13   1  14      142.99      150.27     38.86 o 
 -12   1  14      589.05      577.94     29.87 o 
 -11   1  14      839.01      846.07     39.72 o 
 -10   1  14      175.92      192.16     22.04 o 
  -9   1  14      101.23       97.59     15.00 o 
  -8   1  14        7.26       19.45     11.25 o 
  -7   1  14     2421.12     2424.33     70.43 o 
  -6   1  14      716.78      703.80     32.50 o 
  -5   1  14       99.74      116.12     23.26 o 
  -4   1  14      500.16      505.13     21.17 o 
  -3   1  14     2746.36     2840.11     69.37 o 
  -2   1  14      481.11      473.75     20.43 o 
  -1   1  14     1671.31     1658.94     35.61 o 
   0   1  14     1357.63     1317.24     43.49 o 
   1   1  14      940.57      966.91     52.06 o 
   2   1  14        0.22       -0.99     13.76 o 
   3   1  14     2170.57     2242.72     70.15 o 
   4   1  14     2048.04     2047.88     58.15 o 
   5   1  14     1182.33     1233.35     50.07 o 
   6   1  14        0.92       25.71     27.33 o 
   7   1  14     1051.82     1072.35     97.00 o 
   8   1  14      255.73      209.02     40.65 o 
   9   1  14      171.77      135.34     34.24 o 
 -16   2  14      323.99      278.70     68.97 o 
 -15   2  14       10.16       16.67     19.86 o 
 -14   2  14        0.80       29.57     13.24 o 
 -13   2  14      589.14      531.07     42.69 o 
 -12   2  14      165.28      149.24     20.87 o 
 -11   2  14      105.57      111.50     21.51 o 
 -10   2  14       37.40       39.18     16.10 o 
  -9   2  14     1616.12     1675.08     61.60 o 
  -8   2  14      924.82      964.08     22.13 o 
  -7   2  14      572.48      598.18     34.28 o 
  -6   2  14       28.72       41.58     24.63 o 
  -5   2  14      167.19      128.09     28.26 o 
  -4   2  14      175.98      148.42     26.48 o 
  -3   2  14     2288.44     2263.48     34.50 o 
  -2   2  14     2133.59     2063.11     37.78 o 
  -1   2  14     3592.20     3728.07     54.48 o 
   0   2  14      410.41      357.86     26.15 o 
   1   2  14       45.82       29.09     12.28 o 
   2   2  14       32.85       -8.67     21.63 o 
   3   2  14      237.25      293.72     42.46 o 
   4   2  14      409.76      367.94     55.14 o 
   5   2  14     1313.95     1437.30     36.63 o 
   6   2  14     1401.39     1440.63     47.01 o 
   7   2  14     1983.65     1929.78     57.23 o 
   8   2  14       31.43       28.97     28.54 o 
   9   2  14       79.40       65.46     23.55 o 
 -16   3  14      297.69      300.25     68.66 o 
 -15   3  14       38.19       18.80     12.87 o 
 -14   3  14      298.63      264.88     47.46 o 
 -13   3  14      254.14      233.62     36.45 o 
 -12   3  14      128.93      111.77     20.52 o 
 -11   3  14        1.06       15.32     12.95 o 
 -10   3  14       75.82       84.66     16.95 o 
  -9   3  14       36.28       47.77     13.80 o 
  -8   3  14     3345.15     3538.77     71.50 o 
  -7   3  14       24.54       15.76     14.16 o 
  -6   3  14     1325.64     1415.17     43.65 o 
  -5   3  14      228.58      287.79     38.75 o 
  -4   3  14     1431.30     1457.51     42.61 o 
  -3   3  14      147.02       89.66     20.49 o 
  -2   3  14      381.75      293.52     48.70 o 
  -1   3  14      218.50      155.95     26.21 o 
   0   3  14     4004.37     4160.84     86.84 o 
   1   3  14      164.63      157.72     26.34 o 
   2   3  14      748.99      761.93     36.27 o 
   3   3  14      219.54      224.10     37.96 o 
   4   3  14     1166.59     1202.43     39.04 o 
   5   3  14      209.85      170.74     30.62 o 
   6   3  14       19.43       20.02     17.94 o 
   7   3  14      454.93      422.41     78.91 o 
   8   3  14     1370.65     1388.01     72.12 o 
   9   3  14        1.03       23.33     29.11 o 
 -15   4  14        6.90       35.47     18.73 o 
 -14   4  14        1.09      -21.24     23.74 o 
 -13   4  14       23.25       40.24     26.01 o 
 -12   4  14      171.44      164.82     30.38 o 
 -11   4  14      193.88      175.82     22.12 o 
 -10   4  14      975.71     1001.05     33.96 o 
  -9   4  14     1765.75     1902.13     49.47 o 
  -8   4  14      743.64      759.25     35.55 o 
  -7   4  14       69.57       78.48     20.84 o 
  -6   4  14        0.27       11.35     14.54 o 
  -5   4  14       81.81       74.85     21.16 o 
  -4   4  14      810.34      754.80     54.18 o 
  -3   4  14      950.30      944.89     47.73 o 
  -2   4  14     1015.85     1060.55     53.23 o 
  -1   4  14     4309.00     4853.54    111.61 o 
   0   4  14       99.69       80.87     23.69 o 
   1   4  14      234.04      243.17     47.38 o 
   2   4  14       11.20        6.44     23.97 o 
   3   4  14       16.49       27.43     37.68 o 
   4   4  14      431.27      318.69     67.27 o 
   5   4  14     1885.11     1971.22    165.43 o 
   6   4  14      838.85      786.87     62.85 o 
   7   4  14      789.01      733.07    119.83 o 
   8   4  14       70.66       50.04     45.11 o 
 -14   5  14      149.10      136.61     33.38 o 
 -13   5  14      163.16      144.08     38.08 o 
 -12   5  14        5.55       24.43     18.54 o 
 -11   5  14       27.25       15.13     17.01 o 
 -10   5  14      151.27      150.01     20.03 o 
  -9   5  14      201.88      270.85     36.88 o 
  -8   5  14     1220.04     1245.94     47.28 o 
  -7   5  14     1246.98     1365.44     52.55 o 
  -6   5  14      289.75      270.68     40.78 o 
  -5   5  14      640.10      679.94     55.46 o 
  -4   5  14       49.75       55.68     22.06 o 
  -3   5  14       91.79       75.17     17.70 o 
  -2   5  14       13.26       24.02     21.00 o 
  -1   5  14      291.72      309.72     55.59 o 
   0   5  14     1022.83     1039.33     39.76 o 
   1   5  14     2099.62     2202.00     82.87 o 
   2   5  14       77.89       76.67     19.06 o 
   3   5  14      478.46      412.72     81.91 o 
   4   5  14      190.07      156.31     36.17 o 
   5   5  14      119.61       85.84     37.19 o 
   6   5  14        0.11      -17.50     28.89 o 
   7   5  14      266.09      308.57    109.59 o 
 -13   6  14        1.00       36.70     22.11 o 
 -12   6  14      289.47      264.47     52.80 o 
 -11   6  14        0.77       41.40     14.33 o 
 -10   6  14      499.26      601.51     46.03 o 
  -9   6  14       31.95       -7.97     21.35 o 
  -8   6  14      968.38      925.68     57.25 o 
  -7   6  14      222.06      168.17     30.55 o 
  -6   6  14        8.14       47.61     17.21 o 
  -5   6  14        5.20       12.99     14.98 o 
  -4   6  14      300.35      246.34     50.59 o 
  -3   6  14      106.26       90.24     26.31 o 
  -2   6  14     1301.63     1418.92     54.95 o 
  -1   6  14       25.90       22.83     13.58 o 
   0   6  14      296.24      282.45     47.01 o 
   1   6  14      935.77      941.15     58.12 o 
   2   6  14      172.58      230.85     30.69 o 
   3   6  14        6.84       10.85     19.16 o 
   4   6  14      311.62      270.58     55.91 o 
   5   6  14        1.45       86.62     33.13 o 
   6   6  14      900.59      640.69    279.36 o 
 -11   7  14       40.39       29.67     18.33 o 
 -10   7  14       15.36       32.64     18.53 o 
  -9   7  14       10.46       29.47     19.20 o 
  -8   7  14      364.16      336.08     65.30 o 
  -7   7  14      415.67      423.73     73.72 o 
  -6   7  14      398.23      390.35     69.56 o 
  -5   7  14      738.80      674.62     37.89 o 
  -4   7  14      133.22      132.03     28.78 o 
  -3   7  14      332.76      264.97     51.63 o 
  -2   7  14        3.21        9.44     21.56 o 
  -1   7  14      149.33      145.16     38.58 o 
   0   7  14      210.31      211.43     29.23 o 
   1   7  14      566.35      561.12    122.35 o 
   2   7  14      726.97      682.25     45.78 o 
   3   7  14      294.54      160.01     62.52 o 
   4   7  14       19.31       47.23     34.42 o 
  -9   8  14      221.59      184.49     42.57 o 
  -8   8  14        4.21        0.28     14.94 o 
  -7   8  14      217.58      195.58     37.39 o 
  -6   8  14       49.06       41.72     26.10 o 
  -5   8  14      380.06      358.45     61.17 o 
  -4   8  14        2.68       19.80     15.53 o 
  -3   8  14      128.47       80.89     32.93 o 
  -2   8  14      187.98      141.80     31.65 o 
  -1   8  14      788.64      852.40    113.82 o 
   0   8  14        0.02       23.56     15.81 o 
   1   8  14       73.88       63.91     24.32 o 
   2   8  14       69.78       63.34     26.26 o 
 -15   0  15      140.42      159.16     62.85 o 
 -13   0  15     2240.51     2442.99    115.13 o 
 -11   0  15       64.89       50.12     14.32 o 
  -9   0  15      350.53      268.20     27.26 o 
  -7   0  15     4052.76     4408.36    422.15 o 
  -5   0  15     1661.83     1641.69     94.03 o 
  -3   0  15       43.95       31.13     15.12 o 
  -1   0  15       43.73       46.79     11.56 o 
   1   0  15     1929.60     1973.85    111.63 o 
   3   0  15     1774.79     1719.99     62.79 o 
   5   0  15       94.12       78.41     34.78 o 
   7   0  15      336.21      265.67     78.86 o 
 -16   1  15       96.75       66.42     27.31 o 
 -15   1  15       42.63       41.70     16.80 o 
 -14   1  15        6.40        3.62     34.03 o 
 -13   1  15      416.88      463.67     51.50 o 
 -12   1  15     1408.40     1490.49     51.76 o 
 -11   1  15      536.92      521.74     42.91 o 
 -10   1  15      957.85      966.46     21.33 o 
  -9   1  15        9.60        5.22     14.15 o 
  -8   1  15      753.28      811.47     34.37 o 
  -7   1  15      194.73      176.48     26.20 o 
  -6   1  15       24.77       26.99     12.09 o 
  -5   1  15      854.93      867.04     47.75 o 
  -4   1  15     3694.24     3972.86    115.93 o 
  -3   1  15     1639.26     1673.05     28.64 o 
  -2   1  15      157.50      173.42     30.14 o 
  -1   1  15       21.61       18.25     13.49 o 
   0   1  15     2292.68     2440.37     80.25 o 
   1   1  15       10.79       -1.92     16.68 o 
   2   1  15     1368.55     1333.81     46.28 o 
   3   1  15      232.71      213.38     26.20 o 
   4   1  15     1038.99     1014.81     44.86 o 
   5   1  15      642.04      508.43     44.49 o 
   6   1  15      107.01      120.07     25.17 o 
   7   1  15      253.84      224.95     39.62 o 
   8   1  15      803.52      626.30    107.62 o 
 -16   2  15       26.45        5.91     35.43 o 
 -15   2  15      168.93      127.58     35.49 o 
 -14   2  15      440.27      416.68    121.39 o 
 -13   2  15      104.65       91.74     18.15 o 
 -12   2  15      656.46      670.90     34.80 o 
 -11   2  15        1.21       14.82     13.64 o 
 -10   2  15      238.70      238.50     28.84 o 
  -9   2  15       21.02        8.65     13.13 o 
  -8   2  15       34.29       29.42     13.04 o 
  -7   2  15      294.82      316.22     45.85 o 
  -6   2  15     2724.82     3122.57    165.88 o 
  -5   2  15      746.60      781.39     70.84 o 
  -4   2  15      247.85      232.71     27.15 o 
  -3   2  15      498.38      385.70     42.58 o 
  -2   2  15        9.52       30.55     13.40 o 
  -1   2  15       66.88       81.81     18.64 o 
   0   2  15      147.58       84.04     33.73 o 
   1   2  15      607.87      591.88     41.90 o 
   2   2  15     3397.38     3807.93     62.76 o 
   3   2  15      110.35      104.40     23.98 o 
   4   2  15      604.43      667.13     61.92 o 
   5   2  15       55.15       48.03     17.88 o 
   6   2  15      135.64       85.51     20.52 o 
   7   2  15        7.56       28.17     19.81 o 
   8   2  15      491.89      407.46     85.78 o 
 -15   3  15      215.13      170.71     59.66 o 
 -14   3  15       25.51       13.73     17.19 o 
 -13   3  15      274.83      257.68     48.94 o 
 -12   3  15       11.17       31.56     12.57 o 
 -11   3  15      476.24      508.09     64.59 o 
 -10   3  15      338.89      358.10     52.99 o 
  -9   3  15      401.94      398.24     61.25 o 
  -8   3  15      354.07      295.37     47.40 o 
  -7   3  15      615.35      596.67     84.50 o 
  -6   3  15       72.77       86.92     31.29 o 
  -5   3  15      553.75      542.09     44.05 o 
  -4   3  15      195.03      241.92     31.62 o 
  -3   3  15     2008.90     2035.25     66.29 o 
  -2   3  15       49.04       51.20     18.82 o 
  -1   3  15      802.71      835.56     29.89 o 
   0   3  15      395.17      334.14     32.71 o 
   1   3  15     1870.03     2107.76     52.76 o 
   2   3  15        9.36       10.82     20.44 o 
   3   3  15      754.06      719.37     63.62 o 
   4   3  15       12.12       33.85     23.03 o 
   5   3  15      230.36      223.83     48.99 o 
   6   3  15      119.77      106.25     25.41 o 
   7   3  15     1008.28      978.96     60.89 o 
 -14   4  15      640.39      651.22     58.15 o 
 -13   4  15      165.55      142.84     27.52 o 
 -12   4  15      200.51      163.34     28.50 o 
 -11   4  15       13.61       26.41     12.76 o 
 -10   4  15      237.58      253.94     40.11 o 
  -9   4  15      570.98      456.56     71.21 o 
  -8   4  15      813.85      807.00     35.76 o 
  -7   4  15      401.19      456.96     56.21 o 
  -6   4  15     2197.20     2299.03     72.04 o 
  -5   4  15        3.01        6.81     17.51 o 
  -4   4  15        5.91       20.04     14.89 o 
  -3   4  15       59.99       66.19     16.62 o 
  -2   4  15      100.30       75.91     24.83 o 
  -1   4  15      109.00       65.94     28.16 o 
   0   4  15      535.02      479.13     98.78 o 
   1   4  15      576.69      564.56     50.80 o 
   2   4  15     3605.37     3735.19     99.49 o 
   3   4  15      333.12      295.12     70.79 o 
   4   4  15        2.19       -5.42     16.90 o 
   5   4  15        0.59        5.21     26.56 o 
   6   4  15        5.96        7.87     22.41 o 
   7   4  15        6.45       31.34     25.67 o 
 -13   5  15        0.67       43.78     14.02 o 
 -12   5  15      276.83      245.78     37.08 o 
 -11   5  15      306.62      304.05     44.65 o 
 -10   5  15      596.81      694.03     37.55 o 
  -9   5  15        3.90       21.07     12.25 o 
  -8   5  15     1104.07     1153.03     45.78 o 
  -7   5  15      137.85      108.03     26.12 o 
  -6   5  15        0.14      -10.58     18.54 o 
  -5   5  15      502.54      434.95     87.80 o 
  -4   5  15      795.39      800.59     42.71 o 
  -3   5  15        8.50       18.01     20.26 o 
  -2   5  15      794.71      836.22     46.62 o 
  -1   5  15      350.49      258.57     55.64 o 
   0   5  15     1112.39     1114.43     55.69 o 
   1   5  15        9.91       51.25     24.41 o 
   2   5  15       21.60       23.76     20.41 o 
   3   5  15      574.64      469.26     99.61 o 
   4   5  15      380.82      322.44     76.40 o 
   5   5  15        1.24       25.02     21.29 o 
   6   5  15      833.48      874.30     70.41 o 
 -12   6  15        0.72       -0.19     19.11 o 
 -11   6  15        2.13       21.05     12.65 o 
 -10   6  15       18.91        4.75     14.68 o 
  -9   6  15      234.67      167.79     34.94 o 
  -8   6  15       75.53       89.22     27.85 o 
  -7   6  15      878.14      826.07     39.13 o 
  -6   6  15        8.30       31.30     13.81 o 
  -5   6  15     1081.49     1336.68     46.37 o 
  -4   6  15       39.68       31.14     17.92 o 
  -3   6  15        2.31       49.94     20.69 o 
  -2   6  15       13.66       30.13     20.45 o 
  -1   6  15       31.72       19.54     19.63 o 
   0   6  15      145.54      178.59     37.36 o 
   1   6  15     1839.77     1963.48     78.10 o 
   2   6  15        5.79       34.05     24.09 o 
   3   6  15      526.64      450.44     93.00 o 
   4   6  15      155.22      108.13     44.07 o 
 -10   7  15       86.24       76.64     18.74 o 
  -9   7  15      239.31      278.01     51.73 o 
  -8   7  15      171.40      137.62     27.04 o 
  -7   7  15       17.99       46.61     17.61 o 
  -6   7  15       39.51       20.78     16.33 o 
  -5   7  15       53.98       49.27     24.98 o 
  -4   7  15      328.66      343.55     66.40 o 
  -3   7  15       29.55       49.61     26.69 o 
  -2   7  15      441.93      318.77     70.91 o 
  -1   7  15      350.72      336.74     72.18 o 
   0   7  15      173.83      123.11     41.41 o 
   1   7  15       17.68       25.75     21.13 o 
   2   7  15        2.12       -9.48     21.78 o 
  -7   8  15       16.37       48.12     21.78 o 
  -6   8  15      273.41      236.44     54.17 o 
  -5   8  15       30.12       43.85     18.59 o 
  -4   8  15      387.47      296.82     59.98 o 
  -3   8  15       41.10       39.83     22.73 o 
  -2   8  15        0.86       24.13     13.07 o 
  -1   8  15       13.64       19.29     14.07 o 
 -14   0  16      146.14      188.69     72.37 o 
 -12   0  16      758.96      722.29    231.10 o 
 -10   0  16     3381.85     3788.89    164.00 o 
  -8   0  16       59.08       51.14     20.23 o 
  -6   0  16       18.52       38.42     17.85 o 
  -4   0  16     3695.11     3891.40    104.76 o 
  -2   0  16     5126.78     5869.09    224.33 o 
   0   0  16       11.62       23.18     38.97 o 
   2   0  16       39.63       24.33     25.11 o 
   4   0  16      710.54      692.41    142.09 o 
   6   0  16     2027.62     2124.62    213.54 o 
 -15   1  16      130.51      134.69     41.84 o 
 -14   1  16       59.37       19.69     19.09 o 
 -13   1  16      587.61      510.36     93.18 o 
 -12   1  16      339.15      302.93     51.35 o 
 -11   1  16       62.90       40.38     13.29 o 
 -10   1  16      137.85      103.66     18.47 o 
  -9   1  16     1635.03     1644.24     62.13 o 
  -8   1  16       79.79       91.33     23.26 o 
  -7   1  16     1288.05     1347.56     63.69 o 
  -6   1  16      580.11      582.29     30.08 o 
  -5   1  16      629.26      669.60     25.49 o 
  -4   1  16      602.80      624.56     29.04 o 
  -3   1  16      414.51      448.65     26.74 o 
  -2   1  16        0.51       17.83     19.21 o 
  -1   1  16     2670.91     2690.87     69.05 o 
   0   1  16       72.84       59.31     14.99 o 
   1   1  16       13.04       21.00     18.90 o 
   2   1  16      684.34      804.51     52.38 o 
   3   1  16     1260.32     1262.87     46.42 o 
   4   1  16      558.62      525.69     73.37 o 
   5   1  16       17.36       -6.72     22.55 o 
   6   1  16        6.91       29.54     21.96 o 
   7   1  16      389.56      313.19     58.42 o 
 -15   2  16       20.60       16.59     26.26 o 
 -14   2  16       22.88       25.09     58.86 o 
 -13   2  16      359.94      372.53     33.49 o 
 -12   2  16       10.61       14.68     15.59 o 
 -11   2  16      789.64      806.16     73.79 o 
 -10   2  16      702.98      649.84     47.28 o 
  -9   2  16     1159.70     1283.06     40.71 o 
  -8   2  16       14.53       23.45     12.26 o 
  -7   2  16        3.05       15.66     19.96 o 
  -6   2  16        3.96       -5.16     18.52 o 
  -5   2  16      478.98      439.94     64.31 o 
  -4   2  16        0.05       14.24      9.99 o 
  -3   2  16     3669.99     3948.50    128.96 o 
  -2   2  16      873.41      795.27     51.57 o 
  -1   2  16      314.79      355.08     26.83 o 
   0   2  16        2.94       -0.20     14.82 o 
   1   2  16        0.32        6.29     16.08 o 
   2   2  16      236.34      210.85     41.80 o 
   3   2  16      287.12      262.01     42.39 o 
   4   2  16      137.85      154.68     34.52 o 
   5   2  16     2931.55     3044.35     74.94 o 
   6   2  16      245.16      186.74     40.24 o 
   7   2  16       73.38       55.69     25.66 o 
 -14   3  16      241.42      229.47     50.34 o 
 -13   3  16       19.31        2.66     19.16 o 
 -12   3  16      480.58      448.18     71.39 o 
 -11   3  16       75.13       46.49     16.64 o 
 -10   3  16       19.76       18.25     14.88 o 
  -9   3  16      157.77      147.17     30.83 o 
  -8   3  16     1603.97     1685.79     45.53 o 
  -7   3  16       23.84       63.65     21.23 o 
  -6   3  16      685.70      673.05     85.50 o 
  -5   3  16       96.16       82.64     19.20 o 
  -4   3  16      837.43      848.55     49.27 o 
  -3   3  16       31.61       44.68     27.51 o 
  -2   3  16      421.61      344.72     58.74 o 
  -1   3  16        5.65        7.58     14.77 o 
   0   3  16      968.91     1032.35     34.24 o 
   1   3  16        2.40       25.76     10.26 o 
   2   3  16      759.56      749.35     34.32 o 
   3   3  16       40.04       61.05     22.85 o 
   4   3  16      935.04      995.90     46.58 o 
   5   3  16      101.92       68.84     24.64 o 
   6   3  16      295.68      207.91     63.91 o 
 -14   4  16        4.79       18.72     17.54 o 
 -13   4  16        1.61       17.64     16.18 o 
 -12   4  16      121.21      134.77     24.66 o 
 -11   4  16      463.54      475.53     47.20 o 
 -10   4  16      351.41      307.27     55.80 o 
  -9   4  16      671.52      647.42     45.49 o 
  -8   4  16       15.74       37.94     13.15 o 
  -7   4  16        6.70       39.78     20.65 o 
  -6   4  16       10.57       43.47     13.75 o 
  -5   4  16       24.45       52.20     19.55 o 
  -4   4  16      679.52      661.21     40.29 o 
  -3   4  16      799.68      832.96     55.95 o 
  -2   4  16      218.95      180.93     39.05 o 
  -1   4  16      798.72      837.69     56.47 o 
   0   4  16      132.47      108.14     33.71 o 
   1   4  16        0.18       -6.11     21.76 o 
   2   4  16       58.69       32.10     27.71 o 
   3   4  16       15.86       40.64     19.69 o 
   4   4  16       87.99       44.46     33.84 o 
   5   4  16      642.53      485.30     90.59 o 
   6   4  16      294.09      189.77     64.85 o 
 -13   5  16      202.05      156.95     35.81 o 
 -12   5  16       76.23       43.20     17.28 o 
 -11   5  16      113.02       75.26     20.07 o 
 -10   5  16        0.72       24.57     12.25 o 
  -9   5  16      694.54      636.28     60.83 o 
  -8   5  16      453.24      479.65     60.27 o 
  -7   5  16     1003.66     1074.95     50.23 o 
  -6   5  16        2.86       27.73     17.57 o 
  -5   5  16      826.51      809.93     49.53 o 
  -4   5  16      170.94      141.30     49.62 o 
  -3   5  16        1.96       48.12     20.17 o 
  -2   5  16      129.86      106.53     20.22 o 
  -1   5  16      769.57      784.05     50.54 o 
   0   5  16      327.70      277.06     62.39 o 
   1   5  16      980.29      897.10     73.06 o 
   2   5  16       18.11       -0.99     16.64 o 
   3   5  16      351.94      346.22     73.60 o 
   4   5  16      181.02      121.59     35.46 o 
 -11   6  16       15.66       11.48     15.31 o 
 -10   6  16      324.67      300.55     62.70 o 
  -9   6  16       74.49       71.08     21.04 o 
  -8   6  16      313.32      276.10     48.63 o 
  -7   6  16       53.44       29.33     21.76 o 
  -6   6  16       41.62       39.71     17.68 o 
  -5   6  16       20.14       29.40     21.68 o 
  -4   6  16      156.36       97.48     30.35 o 
  -3   6  16       10.57       34.37     21.42 o 
  -2   6  16     1700.51     1785.49     95.00 o 
  -1   6  16      128.43      110.45     42.18 o 
   0   6  16       68.64       51.63     19.02 o 
   1   6  16      137.71       83.77     28.88 o 
   2   6  16       70.23       44.14     23.24 o 
   3   6  16        1.16       -0.83     25.21 o 
  -9   7  16       81.87       45.30     33.25 o 
  -8   7  16       62.07       68.71     17.82 o 
  -7   7  16      131.80       90.03     21.28 o 
  -6   7  16      300.67      328.23     55.28 o 
  -5   7  16      348.34      301.29     46.25 o 
  -4   7  16       61.54       64.48     22.68 o 
  -3   7  16      134.33       81.78     22.38 o 
  -2   7  16       19.16       33.37     26.43 o 
  -1   7  16      121.83       69.50     37.52 o 
   0   7  16      426.33      347.48     58.61 o 
 -15   0  17      130.27      113.09     69.07 o 
 -13   0  17     1176.24     1187.59    101.58 o 
 -11   0  17      259.22      222.18    102.48 o 
  -9   0  17       46.25       30.35     43.79 o 
  -7   0  17     2240.94     2439.97    119.35 o 
  -5   0  17      477.32      440.77     31.46 o 
  -3   0  17      114.45      104.78     31.57 o 
  -1   0  17       61.69       58.86     27.62 o 
   1   0  17     3164.09     3400.88    100.87 o 
   3   0  17      460.81      403.47     97.31 o 
   5   0  17      184.87      160.55     34.02 o 
 -14   1  17      168.52      127.50     38.14 o 
 -13   1  17      240.36      239.24     48.05 o 
 -12   1  17      228.26      187.64     51.83 o 
 -11   1  17      165.18      211.93     34.82 o 
 -10   1  17      274.64      310.67     57.23 o 
  -9   1  17      739.88      743.36     42.29 o 
  -8   1  17      779.74      850.26     37.52 o 
  -7   1  17      160.69      121.91     25.41 o 
  -6   1  17      399.48      345.16     30.61 o 
  -5   1  17      949.72      866.26     44.28 o 
  -4   1  17     1862.05     1872.98     41.29 o 
  -3   1  17      194.90      206.25     30.91 o 
  -2   1  17      763.86      817.97     40.74 o 
  -1   1  17      922.21     1009.69     57.67 o 
   0   1  17     1024.15     1032.54     42.43 o 
   1   1  17       40.31       24.52     21.04 o 
   2   1  17      960.25      982.38     53.38 o 
   3   1  17      405.27      384.06     72.80 o 
   4   1  17      139.11       91.46     23.43 o 
   5   1  17      356.60      383.39     61.43 o 
   6   1  17      710.42      735.35     79.29 o 
 -14   2  17      345.22      371.76     96.24 o 
 -13   2  17      100.27       82.27     31.12 o 
 -12   2  17       51.98       78.00     25.39 o 
 -11   2  17        3.43       29.09     18.85 o 
 -10   2  17        5.79       27.38     13.45 o 
  -9   2  17       99.85      103.01     24.16 o 
  -8   2  17      589.40      483.78     44.62 o 
  -7   2  17      834.87      909.63     65.29 o 
  -6   2  17     1226.94     1358.21     53.75 o 
  -5   2  17       16.46       26.30     13.07 o 
  -4   2  17      157.84      152.76     29.39 o 
  -3   2  17      105.32       34.49     25.43 o 
  -2   2  17       19.36       36.70     12.68 o 
  -1   2  17       69.29       64.76     16.28 o 
   0   2  17      982.02      952.99     66.07 o 
   1   2  17     2004.02     2062.98     55.05 o 
   2   2  17     1371.69     1454.50     58.07 o 
   3   2  17        5.05       40.37     16.72 o 
   4   2  17       10.61       14.77     16.25 o 
   5   2  17        5.68       21.67     21.10 o 
   6   2  17       29.32       52.44     26.18 o 
 -14   3  17       49.30       56.72     17.42 o 
 -13   3  17      147.68      142.91     30.59 o 
 -12   3  17       14.03       21.19     14.56 o 
 -11   3  17      464.47      440.12     53.06 o 
 -10   3  17      172.89      179.63     30.85 o 
  -9   3  17     1178.07     1230.68     45.05 o 
  -8   3  17       18.70       38.39     14.00 o 
  -7   3  17      252.67      240.23     54.82 o 
  -6   3  17        5.56        0.60     20.69 o 
  -5   3  17      865.05      780.70     55.09 o 
  -4   3  17      385.41      349.66     63.47 o 
  -3   3  17      870.32      919.16     50.34 o 
  -2   3  17        7.52       13.91     41.02 o 
  -1   3  17     1759.70     1978.71     65.58 o 
   0   3  17        7.13        0.40     30.33 o 
   1   3  17        9.70       14.71     12.71 o 
   2   3  17       14.21       26.32     17.07 o 
   3   3  17      475.03      364.24     86.28 o 
   4   3  17       14.80       20.00     19.61 o 
   5   3  17      188.29      159.54     38.29 o 
 -13   4  17      123.24       66.93     22.06 o 
 -12   4  17       36.58       54.84     16.43 o 
 -11   4  17        1.95       17.19     12.86 o 
 -10   4  17        6.20       17.04     16.41 o 
  -9   4  17       47.86       43.25     18.67 o 
  -8   4  17      827.44      827.77     61.70 o 
  -7   4  17      574.59      608.70     56.65 o 
  -6   4  17     1031.29     1091.42     55.25 o 
  -5   4  17      170.08       96.37     32.75 o 
  -4   4  17       10.86       31.51     25.75 o 
  -3   4  17        2.01       30.52     23.27 o 
  -2   4  17      174.14      177.40     38.83 o 
  -1   4  17      502.62      421.56     81.80 o 
   0   4  17     1458.90     1556.65     58.50 o 
   1   4  17      219.22      203.80     49.66 o 
   2   4  17      345.91      298.94     69.20 o 
   3   4  17      192.15      123.08     45.36 o 
   4   4  17        5.84       15.54     21.40 o 
 -11   5  17       60.28       86.10     23.94 o 
 -10   5  17      251.25      210.52     36.14 o 
  -9   5  17        6.86        3.49     14.10 o 
  -8   5  17      362.66      300.92     65.19 o 
  -7   5  17        2.99       16.78     13.83 o 
  -6   5  17       15.73       19.26     22.44 o 
  -5   5  17      140.84       95.00     24.92 o 
  -4   5  17      381.18      315.51     48.77 o 
  -3   5  17        0.46      -20.27     22.92 o 
  -2   5  17      436.91      360.90     71.53 o 
  -1   5  17      141.08      105.25     35.45 o 
   0   5  17      144.75      204.33     46.57 o 
   1   5  17       24.63       55.03     22.52 o 
   2   5  17        1.08       34.15     24.06 o 
   3   5  17       85.73       44.68     24.42 o 
 -10   6  17       25.01       27.72     16.51 o 
  -9   6  17      198.35      200.60     35.90 o 
  -8   6  17        0.40       -9.73     19.90 o 
  -7   6  17      852.81      919.39     61.74 o 
  -6   6  17       42.18       49.16     19.07 o 
  -5   6  17      546.49      462.58     89.26 o 
  -4   6  17       26.77       33.67     20.03 o 
  -3   6  17        3.37       19.82     16.63 o 
  -2   6  17        4.90       14.90     14.40 o 
  -1   6  17      152.23       79.48     27.25 o 
   0   6  17       68.63       40.58     22.41 o 
   1   6  17     1215.36     1210.39     48.34 o 
  -5   7  17       15.69        7.80     17.88 o 
  -4   7  17      233.11      149.22     44.05 o 
  -3   7  17      247.64      191.56     37.21 o 
 -14   0  18       89.73       60.61     37.24 o 
 -12   0  18      409.03      339.35    134.85 o 
 -10   0  18     1532.63     1637.30    146.95 o 
  -8   0  18       56.80       36.68     29.90 o 
  -6   0  18       22.58       16.16     31.95 o 
  -4   0  18     3151.08     3701.92    139.72 o 
  -2   0  18     1328.24     1492.45     59.44 o 
   0   0  18        7.57      -22.59     32.48 o 
   2   0  18       44.08       74.68     30.30 o 
   4   0  18     1819.69     1776.08    109.37 o 
 -14   1  18       62.91       51.75     24.44 o 
 -13   1  18      460.71      439.45     89.68 o 
 -12   1  18        7.52       -2.79     40.77 o 
 -11   1  18       59.72       17.54     29.15 o 
 -10   1  18        0.32       30.98     16.25 o 
  -9   1  18      269.90      247.16     46.20 o 
  -8   1  18       61.70       55.78     28.17 o 
  -7   1  18      480.22      435.90     32.54 o 
  -6   1  18      100.38       51.28     15.94 o 
  -5   1  18      835.68      845.83     92.26 o 
  -4   1  18      100.27       97.92     31.38 o 
  -3   1  18        3.89       -2.39     19.93 o 
  -2   1  18       18.22       16.62     14.35 o 
  -1   1  18      315.55      311.84     57.33 o 
   0   1  18        2.90       20.13     11.56 o 
   1   1  18      657.44      583.11     66.11 o 
   2   1  18      212.49      199.14     38.04 o 
   3   1  18      974.21      985.80     52.38 o 
   4   1  18       29.85       59.12     18.35 o 
 -13   2  18       54.80       24.09     28.67 o 
 -12   2  18        2.89       -6.51     37.29 o 
 -11   2  18      701.16      672.89    116.59 o 
 -10   2  18      114.49       85.70     32.51 o 
  -9   2  18      182.24      166.34     35.93 o 
  -8   2  18       34.20       51.96     17.59 o 
  -7   2  18      268.55      210.02     40.60 o 
  -6   2  18       81.30       44.62     21.88 o 
  -5   2  18      503.15      460.00     59.23 o 
  -4   2  18      223.27      226.87     40.02 o 
  -3   2  18     2303.65     2475.10     79.14 o 
  -2   2  18      197.83      133.92     45.54 o 
  -1   2  18      586.14      557.05     63.85 o 
   0   2  18       43.43       54.96     20.30 o 
   1   2  18      136.54      123.91     28.01 o 
   2   2  18        5.63      -16.67     24.08 o 
   3   2  18      297.80      184.19     40.92 o 
   4   2  18      385.47      248.74     53.06 o 
 -13   3  18        3.73       65.19     27.27 o 
 -12   3  18      259.48      203.90     51.17 o 
 -11   3  18        7.68       24.18     14.73 o 
 -10   3  18      325.88      274.08     51.75 o 
  -9   3  18       43.34       25.45     19.63 o 
  -8   3  18      621.25      675.36     75.47 o 
  -7   3  18       83.95       61.68     23.31 o 
  -6   3  18      849.28     1012.13     97.21 o 
  -5   3  18       43.97       30.94     17.51 o 
  -4   3  18     1047.83     1070.38     84.81 o 
  -3   3  18      166.34      163.76     38.29 o 
  -2   3  18      699.07      540.27     93.46 o 
  -1   3  18        1.07        4.23     16.21 o 
   0   3  18      349.44      303.11     61.08 o 
   1   3  18       20.27       40.65     27.43 o 
   2   3  18     1397.48     1427.66    126.15 o 
   3   3  18        0.53        9.46     16.89 o 
 -11   4  18      226.85      150.27     39.14 o 
 -10   4  18      273.33      229.69     40.76 o 
  -9   4  18       65.45       26.94     18.77 o 
  -8   4  18       29.50       33.09     18.25 o 
  -7   4  18       24.77       21.94     16.87 o 
  -6   4  18        5.13       45.08     20.43 o 
  -5   4  18       11.78        6.05     18.62 o 
  -4   4  18      279.06      277.91     46.76 o 
  -3   4  18     1137.28     1118.17     94.71 o 
  -2   4  18      119.89      114.34     39.59 o 
  -1   4  18       20.30       20.83     17.38 o 
   0   4  18      354.00      290.68     64.47 o 
   1   4  18      204.42      177.22     46.24 o 
   2   4  18       49.98       18.14     18.80 o 
 -10   5  18       76.30       50.05     19.25 o 
  -9   5  18      247.09      222.63     48.80 o 
  -8   5  18       20.26       22.56     19.78 o 
  -7   5  18      424.34      359.10     69.66 o 
  -6   5  18      111.74       92.63     29.92 o 
  -5   5  18      438.46      370.68     80.17 o 
  -4   5  18       68.64       60.45     21.84 o 
  -3   5  18       18.22       24.64     28.64 o 
  -2   5  18      125.30      147.21     35.04 o 
  -1   5  18      499.33      428.27     67.80 o 
   0   5  18       29.18       23.89     23.12 o 
   1   5  18      543.97      385.37     82.64 o 
  -7   6  18        2.51      -17.81     23.71 o 
  -6   6  18       81.48       68.25     18.77 o 
  -5   6  18       43.21       27.62     27.34 o 
  -4   6  18      191.01      153.20     42.22 o 
  -3   6  18       10.33       -3.39     19.14 o 
  -2   6  18      327.65      282.62     56.24 o 
 -13   0  19      185.62      177.32     53.10 o 
 -11   0  19       17.13       62.10     43.39 o 
  -9   0  19      302.86      203.04     77.86 o 
  -7   0  19     1183.04     1296.62    109.56 o 
  -5   0  19        6.10       56.94     31.45 o 
  -3   0  19      534.41      563.41    129.96 o 
  -1   0  19      641.88      595.75     76.94 o 
   1   0  19      536.09      582.17     73.35 o 
   3   0  19       73.38       94.36     41.84 o 
 -12   1  19      241.17      124.92     46.51 o 
 -11   1  19       82.16       93.05     28.13 o 
 -10   1  19      876.91      999.99    140.99 o 
  -9   1  19      341.59      337.88     62.94 o 
  -8   1  19      202.26      227.80     51.63 o 
  -7   1  19       29.21       55.37     34.22 o 
  -6   1  19      260.84      241.44     68.61 o 
  -5   1  19      389.56      353.90     95.20 o 
  -4   1  19      235.57      238.52     52.85 o 
  -3   1  19       98.68       85.33     27.42 o 
  -2   1  19     1409.14     1505.07     53.76 o 
  -1   1  19      608.55      578.86     83.22 o 
   0   1  19       20.02       18.86     19.55 o 
   1   1  19       41.62       24.38     17.53 o 
   2   1  19      136.14       81.10     22.09 o 
   3   1  19       14.06       32.96     21.48 o 
 -12   2  19        1.98       23.59     19.45 o 
 -11   2  19       22.75       13.16     17.05 o 
 -10   2  19       29.40       -2.83     19.69 o 
  -9   2  19      166.62      132.92     25.91 o 
  -8   2  19      519.84      435.22    107.25 o 
  -7   2  19      246.29      158.07     39.76 o 
  -6   2  19      229.21      229.75     49.75 o 
  -5   2  19       43.61       34.66     20.74 o 
  -4   2  19      174.09      167.17     40.64 o 
  -3   2  19       47.60       56.25     22.04 o 
  -2   2  19        0.14        2.27     17.73 o 
  -1   2  19       40.96       48.29     16.75 o 
   0   2  19      700.99      633.74     67.56 o 
   1   2  19      430.54      341.93     59.84 o 
   2   2  19      568.30      447.33    109.98 o 
 -11   3  19       63.36       51.64     14.93 o 
 -10   3  19      109.34      115.61     31.26 o 
  -9   3  19      482.21      501.48     48.36 o 
  -8   3  19        0.10        6.04     18.70 o 
  -7   3  19        0.41       40.29     14.73 o 
  -6   3  19        3.08        4.20     20.44 o 
  -5   3  19      235.28      249.89     55.30 o 
  -4   3  19      114.24       37.40     23.20 o 
  -3   3  19      472.54      390.11    105.19 o 
  -2   3  19       19.12       22.01     20.06 o 
  -1   3  19      835.30      806.85     87.16 o 
   0   3  19       37.46       31.18     27.32 o 
   1   3  19        3.63       10.59     16.10 o 
 -10   4  19       27.68       20.85     11.83 o 
  -9   4  19      100.35       47.15     16.50 o 
  -8   4  19      529.98      515.52     47.37 o 
  -7   4  19       86.35       81.84     25.11 o 
  -6   4  19      316.29      342.73     60.07 o 
  -5   4  19       96.18       69.24     25.54 o 
  -4   4  19       38.51       40.21     20.13 o 
  -3   4  19       12.99       22.25     21.90 o 
  -2   4  19        1.08      -24.49     20.07 o 
  -1   4  19      229.41      186.06     44.74 o 
   0   4  19     1380.37     1373.15     51.09 o 
  -7   5  19       56.59       33.66     13.00 o 
  -6   5  19       36.32       25.41     18.78 o 
  -5   5  19       41.91       37.61     19.54 o 
  -4   5  19      165.18      112.11     36.60 o 
  -3   5  19       90.31       61.21     21.76 o 
  -2   5  19      179.67      180.28     46.88 o 
 -10   0  20      144.31      167.05     85.98 o 
  -8   0  20      222.69      126.72     82.88 o 
  -6   0  20       56.26       16.97     33.75 o 
  -4   0  20     1871.73     2426.06    130.56 o 
  -2   0  20      520.24      435.53    198.76 o 
   0   0  20      268.00      254.89    122.19 o 
 -11   1  20      129.59       94.79     33.40 o 
 -10   1  20       21.97       -1.00     29.68 o 
  -9   1  20      153.73      118.96     40.26 o 
  -8   1  20      112.48      100.43     41.77 o 
  -7   1  20      231.09      139.00     44.11 o 
  -6   1  20       29.14       26.17     35.20 o 
  -5   1  20      392.99      363.23     90.38 o 
  -4   1  20       88.88       74.84     40.90 o 
  -3   1  20       81.66       35.84     35.81 o 
  -2   1  20       18.56       13.00     30.53 o 
  -1   1  20       32.22       10.43     18.91 o 
   0   1  20       35.18       37.41     22.95 o 
   1   1  20      491.20      349.04    100.49 o 
 -10   2  20        7.23       26.40     16.55 o 
  -9   2  20      225.84      192.71     40.01 o 
  -8   2  20        0.13       -8.51     38.10 o 
  -7   2  20      140.34       61.33     36.06 o 
  -6   2  20        0.31       -2.60     36.36 o 
  -5   2  20      421.95      322.85     93.37 o 
  -4   2  20      287.36      184.17     61.27 o 
  -3   2  20      360.43      252.95     81.07 o 
  -2   2  20        4.07       43.18     18.58 o 
  -1   2  20      368.92      259.09     63.03 o 
   0   2  20      149.84      107.43     49.75 o 
  -9   3  20        7.57       -2.98     16.00 o 
  -8   3  20      218.23      167.28     37.94 o 
  -7   3  20        0.34       27.75     27.62 o 
  -6   3  20      767.03      804.27     85.64 o 
  -5   3  20       17.38       -5.72     24.91 o 
  -4   3  20       46.29       67.26     25.17 o 
  -3   3  20        3.76       32.61     21.70 o 
  -2   3  20       65.13       49.74     20.21 o 
  -1   3  20        7.06       31.04     26.98 o 
  -6   4  20        0.22       33.23     22.29 o 
  -5   4  20      102.11       59.92     26.54 o 
  -4   4  20      193.91      185.71     47.42 o 
  -7   0  21      144.31      125.52     83.06 o 
  -5   0  21       54.80       63.22     45.81 o 
  -3   0  21        3.15      -80.93     53.95 o 
  -8   1  21       21.65       -3.68     32.74 o 
  -7   1  21        0.15        4.37     38.41 o 
  -6   1  21      100.23       37.23     59.12 o 
  -5   1  21       13.84        5.57     38.60 o 
  -4   1  21      247.97      203.69     46.64 o 
  -3   1  21      265.23      229.00     67.67 o 
  -7   2  21       81.60       57.20     30.98 o 
  -6   2  21       86.21       74.54     36.69 o 
  -5   2  21       21.93       64.30     32.87 o 
  -4   2  21      260.31      325.85     92.39 o 
                                                 
